# Supplementary material for: Crystal structure and Hirshfeld surface analysis of 2-amino-4-meth­oxy-6-methyl­pyrimidinium 2-hy­droxy­benzoate
Source: Acta Crystallogr E Crystallogr Commun. 2017 Aug 8;73(Pt 9):1305–7. doi: 10.1107/S2056989017011252 (PMC5588567; doi:10.1107/S2056989017011252)
Supplement: Supplementary file 1 [file e-73-01305-sup1.cif]

##############################################################################
#                                                                            #
# This CIF contains the data in a paper accepted for publication in          #
# Acta Crystallographica Section E. It conforms to the requirements of       #
# Notes for Authors for Acta Crystallographica Section E, and has been       #
# peer reviewed under the auspices of the IUCr Commission on Journals.       #
#                                                                            #
# Full details of the Crystallographic Information File format               #
# are given in the paper "The Crystallographic Information File (CIF):       #
# a New Standard Archive File for Crystallography" by S. R. Hall, F. H.      #
# Allen and I. D. Brown [Acta Cryst. (1991), A47, 655-685].                  #
#                                                                            #
# The current version of the core CIF dictionary is obtainable from          #
# ftp://ftp.iucr.org/pub/cif_core.dic.                                       #
#                                                                            #
# Software is freely available for graphical display of the structure(s)     #
# in this CIF. For information consult the CIF software page                 #
# http://www.iucr.org/resources/cif/software.                                #
#                                                                            #
# This file may be used for bona fide research purposes within the           #
# scientific community so long as proper attribution is given to the journal # 
# article from which it was obtained.                                        #
#                                                                            #
##############################################################################
data_global
_audit_creation_method     'form.cif (version 2.0)'
_journal_data_validation_number     ?
_journal_date_recd_electronic     2017-07-17
_journal_date_accepted     2017-07-31
_journal_name_full     'Acta Crystallographica, Section E'
_journal_year     2017
_journal_volume     73
_journal_issue      9
_journal_page_first     1305
_journal_page_last     1307
_journal_paper_category     GO
_journal_paper_doi     10.1107/S2056989017011252
_journal_coeditor_code     HB7693
_publ_contact_author_name     'Kasthuri Balasubramani'
_publ_contact_author_address
;
Department of Chemistry
Government Arts College (Autonomous)
Thanthonimalai, Karur, Tamil Nadu
India
;
_publ_contact_author_email     'manavaibala@gmail.com'
_publ_contact_author_fax     ?
_publ_contact_author_phone     ?
data_I
_database_code_depnum_ccdc_archive 'CCDC 1559280'
_audit_creation_method     SHELXL-97
_chemical_name_systematic
;
2-Amino-4-methoxy-6-methylpyrimidinium 2-hydroxybenzoate
;
_chemical_name_common     ?
_chemical_formula_moiety     'C6 H10 N3 O +, C7 H5 O3 -'
_chemical_formula_sum     'C13 H15 N3 O4'
_chemical_formula_iupac     'C6 H10 N3 O +, C7 H5 O3 -'
_chemical_formula_weight     277.28
_chemical_melting_point     ?
_symmetry_cell_setting     monoclinic
_symmetry_space_group_name_H-M     'P 21/c'
_symmetry_space_group_name_Hall     '-P 2ybc'
loop_
    _symmetry_equiv_pos_site_id
    _symmetry_equiv_pos_as_xyz
    1 x,y,z
    2 -x,1/2+y,1/2-z
    3 -x,-y,-z
    4 x,1/2-y,1/2+z
_cell_length_a     9.4291(12)
_cell_length_b     15.0620(19)
_cell_length_c     12.1595(11)
_cell_angle_alpha     90.00
_cell_angle_beta     128.252(6)
_cell_angle_gamma     90.00
_cell_volume     1356.1(3)
_cell_formula_units_Z     4
_cell_measurement_reflns_used     4033
_cell_measurement_theta_min     2.5
_cell_measurement_theta_max     27.5
_cell_measurement_temperature     296(2)
_exptl_crystal_description     block
_exptl_crystal_colour     colourless
_exptl_crystal_size_max     0.55
_exptl_crystal_size_mid     0.33
_exptl_crystal_size_min     0.16
_exptl_crystal_density_diffrn     1.358
_exptl_crystal_density_meas     ?
_exptl_crystal_density_method     'not measured'
_exptl_crystal_F_000     584
_exptl_absorpt_coefficient_mu     0.103
_exptl_absorpt_correction_type     multi-scan
_exptl_absorpt_process_details
;
(SADABS; Bruker, 2004)
;
_exptl_absorpt_correction_T_min     0.9604
_exptl_absorpt_correction_T_max     0.9839
_exptl_special_details
;
;
_diffrn_ambient_temperature     296(2)
_diffrn_radiation_type     MoK\a
_diffrn_radiation_wavelength     0.71073
_diffrn_radiation_source     'fine-focus sealed tube'
_diffrn_radiation_monochromator     graphite
_diffrn_measurement_device_type     'Bruker KappaCCD APEXII'
_diffrn_measurement_method     '\w and \f scans'
_diffrn_detector_area_resol_mean     ?
_diffrn_reflns_number     33325
_diffrn_reflns_av_R_equivalents     0.0418
_diffrn_reflns_av_sigmaI/netI     0.0259
_diffrn_reflns_theta_min     2.53
_diffrn_reflns_theta_max     30.20
_diffrn_reflns_theta_full     30.20
_diffrn_measured_fraction_theta_max     0.995
_diffrn_measured_fraction_theta_full     0.995
_diffrn_reflns_limit_h_min     -13
_diffrn_reflns_limit_h_max     13
_diffrn_reflns_limit_k_min     -21
_diffrn_reflns_limit_k_max     21
_diffrn_reflns_limit_l_min     -17
_diffrn_reflns_limit_l_max     17
_diffrn_standards_number     ?
_diffrn_standards_interval_count     ?
_diffrn_standards_interval_time     ?
_diffrn_standards_decay_%     ?
_refine_special_details
;
 Refinement of F^2^ against ALL reflections.  The weighted R-factor wR and
 goodness of fit S are based on F^2^, conventional R-factors R are based
 on F, with F set to zero for negative F^2^. The threshold expression of
 F^2^ > 2sigma(F^2^) is used only for calculating R-factors(gt) etc. and is
 not relevant to the choice of reflections for refinement.  R-factors based
 on F^2^ are statistically about twice as large as those based on F, and R-
 factors based on ALL data will be even larger.
;
_reflns_number_total     4033
_reflns_number_gt     2373
_reflns_threshold_expression     I>2\s(I)
_refine_ls_structure_factor_coef     Fsqd
_refine_ls_matrix_type     full
_refine_ls_R_factor_all     0.1027
_refine_ls_R_factor_gt     0.0557
_refine_ls_wR_factor_gt     0.1359
_refine_ls_wR_factor_ref     0.1639
_refine_ls_goodness_of_fit_ref     1.024
_refine_ls_restrained_S_all     1.024
_refine_ls_number_reflns     4033
_refine_ls_number_parameters     183
_refine_ls_number_restraints     0
_refine_ls_hydrogen_treatment     mixed
_refine_ls_weighting_scheme     calc
_refine_ls_weighting_details
         'calc w=1/[\s^2^(Fo^2^)+(0.0587P)^2^+0.4004P] where P=(Fo^2^+2Fc^2^)/3'
_atom_sites_solution_hydrogens     geom
_atom_sites_solution_primary     direct
_atom_sites_solution_secondary     difmap
_refine_ls_shift/su_max     0.000
_refine_ls_shift/su_mean     0.000
_refine_diff_density_max     0.207
_refine_diff_density_min     -0.188
_refine_ls_extinction_method     none
_refine_ls_extinction_coef     ?
loop_
    _atom_type_symbol
    _atom_type_description
    _atom_type_scat_dispersion_real
    _atom_type_scat_dispersion_imag
    _atom_type_scat_source
    'C' 'C' 0.0033 0.0016
                         'International Tables Vol C Tables 4.2.6.8 and 6.1.1.4'
    'H' 'H' 0.0000 0.0000
                         'International Tables Vol C Tables 4.2.6.8 and 6.1.1.4'
    'N' 'N' 0.0061 0.0033
                         'International Tables Vol C Tables 4.2.6.8 and 6.1.1.4'
    'O' 'O' 0.0106 0.0060
                         'International Tables Vol C Tables 4.2.6.8 and 6.1.1.4'
_computing_data_collection
;
APEX2 (Bruker, 2004)
;
_computing_cell_refinement
;
SAINT (Bruker, 2004)
;
_computing_data_reduction
;
SAINT (Bruker, 2004)
;
_computing_structure_solution
;
SHELXTL (Sheldrick, 2008)
;
_computing_structure_refinement
;
SHELXTL (Sheldrick, 2008)
;
_computing_molecular_graphics
;
SHELXTL (Sheldrick, 2008)
;
_computing_publication_material
;
SHELXTL (Sheldrick, 2008) and PLATON (Spek, 2009)
;
loop_
    _atom_site_type_symbol
    _atom_site_label
    _atom_site_fract_x
    _atom_site_fract_y
    _atom_site_fract_z
    _atom_site_U_iso_or_equiv
    _atom_site_thermal_displace_type
    _atom_site_calc_flag
    _atom_site_refinement_flags
    _atom_site_occupancy
    O O1 1.29929(16) 0.42997(10) 1.00372(13) 0.0632(4) Uani . . 1.000
    N N1 0.97381(17) 0.55436(9) 0.63943(14) 0.0475(4) Uani . . 1.000
    N N2 0.72932(19) 0.50804(12) 0.62236(17) 0.0659(6) Uani . . 1.000
    N N3 1.01155(18) 0.46656(10) 0.81604(14) 0.0486(4) Uani . . 1.000
    C C1 0.9058(2) 0.50922(12) 0.69373(17) 0.0482(5) Uani . . 1.000
    C C2 1.1545(2) 0.55729(11) 0.70701(17) 0.0465(5) Uani . . 1.000
    C C3 1.2648(2) 0.51464(12) 0.82987(18) 0.0510(5) Uani . . 1.000
    C C4 1.1868(2) 0.46995(11) 0.88151(17) 0.0472(5) Uani . . 1.000
    C C5 1.2254(3) 0.38111(18) 1.0601(3) 0.0863(9) Uani . . 1.000
    C C6 1.2148(3) 0.60934(14) 0.6387(2) 0.0620(7) Uani . . 1.000
    O O2 0.75239(17) 0.63571(9) 0.38790(13) 0.0593(4) Uani . . 1.000
    O O3 0.51173(16) 0.57024(9) 0.34276(13) 0.0597(4) Uani . . 1.000
    O O4 0.7259(2) 0.72936(11) 0.20277(15) 0.0756(6) Uani . . 1.000
    C C7 0.5836(2) 0.62036(11) 0.30856(17) 0.0459(5) Uani . . 1.000
    C C8 0.4695(2) 0.66507(10) 0.16945(16) 0.0445(5) Uani . . 1.000
    C C9 0.5463(3) 0.71779(12) 0.12434(19) 0.0554(6) Uani . . 1.000
    C C10 0.4349(4) 0.75988(14) -0.0047(2) 0.0723(8) Uani . . 1.000
    C C11 0.2513(3) 0.74946(14) -0.0879(2) 0.0719(8) Uani . . 1.000
    C C12 0.1737(3) 0.69718(14) -0.0458(2) 0.0649(7) Uani . . 1.000
    C C13 0.2822(2) 0.65538(12) 0.08200(19) 0.0529(6) Uani . . 1.000
    H H1 0.90150 0.58160 0.56090 0.0570 Uiso calc R 1.000
    H H2A 0.68270 0.47990 0.65460 0.0790 Uiso calc R 1.000
    H H2B 0.66070 0.53540 0.54350 0.0790 Uiso calc R 1.000
    H H3 1.38930 0.51480 0.87920 0.0610 Uiso calc R 1.000
    H H5A 1.14960 0.41960 1.06650 0.1290 Uiso calc R 1.000
    H H5B 1.32220 0.35930 1.15160 0.1290 Uiso calc R 1.000
    H H5C 1.15550 0.33200 0.99970 0.1290 Uiso calc R 1.000
    H H6A 1.22890 0.67050 0.66590 0.0930 Uiso calc R 1.000
    H H6B 1.12630 0.60460 0.53890 0.0930 Uiso calc R 1.000
    H H6C 1.32820 0.58650 0.66740 0.0930 Uiso calc R 1.000
    H H4 0.77590 0.70480 0.27870 0.1130 Uiso calc R 1.000
    H H10 0.48530 0.79540 -0.03500 0.0870 Uiso calc R 1.000
    H H11 0.17840 0.77820 -0.17400 0.0860 Uiso calc R 1.000
    H H12 0.04900 0.69010 -0.10300 0.0780 Uiso calc R 1.000
    H H13 0.22980 0.61990 0.11070 0.0640 Uiso calc R 1.000
loop_
    _atom_site_aniso_label
    _atom_site_aniso_U_11
    _atom_site_aniso_U_22
    _atom_site_aniso_U_33
    _atom_site_aniso_U_12
    _atom_site_aniso_U_13
    _atom_site_aniso_U_23
    O1 0.0472(7) 0.0777(9) 0.0528(7) 0.0025(6) 0.0250(6) 0.0194(6)
    N1 0.0436(7) 0.0531(8) 0.0423(7) -0.0014(6) 0.0249(6) 0.0067(6)
    N2 0.0418(8) 0.0915(12) 0.0561(9) 0.0001(8) 0.0262(7) 0.0254(9)
    N3 0.0426(7) 0.0549(8) 0.0442(8) -0.0032(6) 0.0249(6) 0.0054(6)
    C1 0.0433(8) 0.0543(10) 0.0446(9) -0.0026(7) 0.0260(8) 0.0036(7)
    C2 0.0468(9) 0.0486(9) 0.0478(9) -0.0061(7) 0.0311(8) -0.0041(7)
    C3 0.0417(8) 0.0597(10) 0.0492(9) -0.0022(7) 0.0269(8) 0.0016(8)
    C4 0.0447(9) 0.0496(9) 0.0428(9) 0.0003(7) 0.0248(7) 0.0021(7)
    C5 0.0666(13) 0.1089(19) 0.0698(14) -0.0019(12) 0.0355(12) 0.0374(13)
    C6 0.0594(11) 0.0715(12) 0.0613(11) -0.0109(9) 0.0405(10) 0.0042(9)
    O2 0.0508(7) 0.0703(8) 0.0485(7) -0.0047(6) 0.0266(6) 0.0078(6)
    O3 0.0537(7) 0.0726(9) 0.0564(7) 0.0029(6) 0.0359(6) 0.0161(6)
    O4 0.0751(9) 0.0866(11) 0.0666(9) -0.0209(8) 0.0446(8) 0.0052(8)
    C7 0.0511(9) 0.0460(9) 0.0460(9) 0.0039(7) 0.0328(8) 0.0010(7)
    C8 0.0540(9) 0.0387(8) 0.0421(8) 0.0046(7) 0.0304(8) 0.0002(6)
    C9 0.0703(12) 0.0485(9) 0.0518(10) -0.0050(8) 0.0400(10) -0.0011(8)
    C10 0.1055(18) 0.0579(12) 0.0625(13) -0.0020(11) 0.0565(13) 0.0097(10)
    C11 0.0920(16) 0.0589(12) 0.0491(11) 0.0191(11) 0.0359(12) 0.0094(9)
    C12 0.0653(12) 0.0627(12) 0.0528(11) 0.0186(9) 0.0296(10) 0.0042(9)
    C13 0.0571(10) 0.0490(10) 0.0502(10) 0.0100(8) 0.0320(9) 0.0026(8)
_geom_special_details
;
 Bond distances, angles etc. have been calculated using the
 rounded fractional coordinates. All su's are estimated
 from the variances of the (full) variance-covariance matrix.
 The cell esds are taken into account in the estimation of
 distances, angles and torsion angles
;
loop_
    _geom_bond_atom_site_label_1
    _geom_bond_atom_site_label_2
    _geom_bond_site_symmetry_1
    _geom_bond_site_symmetry_2
    _geom_bond_distance
    _geom_bond_publ_flag
    O1 C4 . . 1.321(2) n
    O1 C5 . . 1.445(4) no
    O2 C7 . . 1.271(3) no
    O3 C7 . . 1.245(3) no
    O4 C9 . . 1.345(3) no
    O4 H4 . . 0.8200 no
    N1 C2 . . 1.359(3) no
    N1 C1 . . 1.354(3) no
    N2 C1 . . 1.317(3) no
    N3 C1 . . 1.335(2) no
    N3 C4 . . 1.318(3) no
    N1 H1 . . 0.8600 no
    N2 H2B . . 0.8600 no
    N2 H2A . . 0.8600 no
    C2 C6 . . 1.488(3) no
    C2 C3 . . 1.343(2) no
    C3 C4 . . 1.400(3) no
    C3 H3 . . 0.9300 no
    C5 H5A . . 0.9600 no
    C5 H5C . . 0.9600 no
    C5 H5B . . 0.9600 no
    C6 H6B . . 0.9600 no
    C6 H6C . . 0.9600 no
    C6 H6A . . 0.9600 no
    C7 C8 . . 1.490(2) no
    C8 C13 . . 1.395(3) no
    C8 C9 . . 1.396(3) no
    C9 C10 . . 1.388(3) no
    C10 C11 . . 1.370(4) no
    C11 C12 . . 1.372(4) no
    C12 C13 . . 1.375(3) no
    C10 H10 . . 0.9300 no
    C11 H11 . . 0.9300 no
    C12 H12 . . 0.9300 no
    C13 H13 . . 0.9300 no
loop_
    _geom_contact_atom_site_label_1
    _geom_contact_atom_site_label_2
    _geom_contact_distance
    _geom_contact_site_symmetry_1
    _geom_contact_site_symmetry_2
    _geom_contact_publ_flag
    O1 C3 3.374(3) . 3_867 no
    O2 C3 3.411(2) . 3_766 no
    O2 N1 2.7033(19) . . no
    O2 O4 2.534(2) . . no
    O3 N2 2.816(3) . 3_666 no
    O3 N2 2.830(2) . . no
    O4 O2 2.534(2) . . no
    O1 H3 2.4800 . 3_867 no
    O2 H4 1.8100 . . no
    O2 H6B 2.8300 . . no
    O2 H1 1.8400 . . no
    O3 H2B 1.9900 . . no
    O3 H13 2.5100 . . no
    O3 H1 2.9200 . . no
    O3 H2A 2.0000 . 3_666 no
    O3 H6C 2.8500 . 3_766 no
    O3 H10 2.6100 . 4_565 no
    O4 H12 2.7200 . 4_665 no
    O4 H5B 2.8600 . 2_756 no
    N1 O2 2.7033(19) . . no
    N2 O3 2.830(2) . . no
    N2 O3 2.816(3) . 3_666 no
    N3 H5C 2.6800 . . no
    N3 H5A 2.5600 . . no
    C2 C11 3.551(3) . 1_656 no
    C2 C12 3.582(3) . 1_656 no
    C3 O1 3.374(3) . 3_867 no
    C3 C12 3.492(3) . 1_656 no
    C3 C7 3.463(3) . 3_766 no
    C3 O2 3.411(2) . 3_766 no
    C4 C12 3.556(3) . 1_656 no
    C4 C13 3.441(3) . 1_656 no
    C6 C12 3.550(3) . 4_665 no
    C7 C3 3.463(3) . 3_766 no
    C11 C2 3.551(3) . 1_454 no
    C12 C3 3.492(3) . 1_454 no
    C12 C2 3.582(3) . 1_454 no
    C12 C4 3.556(3) . 1_454 no
    C12 C6 3.550(3) . 4_464 no
    C13 C4 3.441(3) . 1_454 no
    C3 H3 3.0100 . 3_867 no
    C7 H10 2.8800 . 4_565 no
    C7 H2B 2.7800 . . no
    C7 H1 2.7100 . . no
    C7 H4 2.4200 . . no
    C9 H5B 3.0500 . 2_756 no
    C12 H6A 3.0300 . 4_464 no
    C13 H6A 2.9700 . 4_464 no
    H1 O2 1.8400 . . no
    H1 O3 2.9200 . . no
    H1 C7 2.7100 . . no
    H1 H2B 2.2600 . . no
    H1 H6B 2.3200 . . no
    H2A O3 2.0000 . 3_666 no
    H2A H2B 2.5800 . 3_666 no
    H2B O3 1.9900 . . no
    H2B C7 2.7800 . . no
    H2B H1 2.2600 . . no
    H2B H2A 2.5800 . 3_666 no
    H3 H6C 2.5100 . . no
    H3 O1 2.4800 . 3_867 no
    H3 C3 3.0100 . 3_867 no
    H3 H3 2.3600 . 3_867 no
    H4 O2 1.8100 . . no
    H4 C7 2.4200 . . no
    H4 H12 2.5700 . 4_665 no
    H5A N3 2.5600 . . no
    H5B O4 2.8600 . 2_746 no
    H5B C9 3.0500 . 2_746 no
    H5C N3 2.6800 . . no
    H6A C13 2.9700 . 4_665 no
    H6A C12 3.0300 . 4_665 no
    H6B O2 2.8300 . . no
    H6B H1 2.3200 . . no
    H6C H3 2.5100 . . no
    H6C O3 2.8500 . 3_766 no
    H10 O3 2.6100 . 4_564 no
    H10 C7 2.8800 . 4_564 no
    H12 O4 2.7200 . 4_464 no
    H12 H4 2.5700 . 4_464 no
    H13 O3 2.5100 . . no
loop_
    _geom_angle_atom_site_label_1
    _geom_angle_atom_site_label_2
    _geom_angle_atom_site_label_3
    _geom_angle_site_symmetry_1
    _geom_angle_site_symmetry_2
    _geom_angle_site_symmetry_3
    _geom_angle
    _geom_angle_publ_flag
    C4 O1 C5 . . . 118.6(2) no
    C9 O4 H4 . . . 109.00 no
    C1 N1 C2 . . . 121.09(15) no
    C1 N3 C4 . . . 116.52(18) no
    C1 N1 H1 . . . 119.00 no
    C2 N1 H1 . . . 119.00 no
    H2A N2 H2B . . . 120.00 no
    C1 N2 H2A . . . 120.00 no
    C1 N2 H2B . . . 120.00 no
    N2 C1 N3 . . . 119.68(19) no
    N1 C1 N3 . . . 122.16(19) no
    N1 C1 N2 . . . 118.17(16) no
    N1 C2 C6 . . . 116.68(16) no
    C3 C2 C6 . . . 125.0(2) no
    N1 C2 C3 . . . 118.35(19) no
    C2 C3 C4 . . . 118.0(2) no
    N3 C4 C3 . . . 123.91(16) no
    O1 C4 C3 . . . 116.42(19) no
    O1 C4 N3 . . . 119.67(18) no
    C2 C3 H3 . . . 121.00 no
    C4 C3 H3 . . . 121.00 no
    O1 C5 H5B . . . 109.00 no
    O1 C5 H5C . . . 109.00 no
    O1 C5 H5A . . . 109.00 no
    H5A C5 H5C . . . 110.00 no
    H5B C5 H5C . . . 109.00 no
    H5A C5 H5B . . . 110.00 no
    C2 C6 H6A . . . 109.00 no
    C2 C6 H6C . . . 109.00 no
    H6A C6 H6B . . . 109.00 no
    C2 C6 H6B . . . 109.00 no
    H6B C6 H6C . . . 110.00 no
    H6A C6 H6C . . . 109.00 no
    O2 C7 C8 . . . 117.66(18) no
    O3 C7 C8 . . . 119.57(18) no
    O2 C7 O3 . . . 122.77(16) no
    C7 C8 C13 . . . 120.12(18) no
    C9 C8 C13 . . . 118.69(16) no
    C7 C8 C9 . . . 121.19(19) no
    O4 C9 C10 . . . 118.8(3) no
    C8 C9 C10 . . . 119.4(3) no
    O4 C9 C8 . . . 121.81(17) no
    C9 C10 C11 . . . 120.6(3) no
    C10 C11 C12 . . . 120.8(2) no
    C11 C12 C13 . . . 119.3(2) no
    C8 C13 C12 . . . 121.3(2) no
    C9 C10 H10 . . . 120.00 no
    C11 C10 H10 . . . 120.00 no
    C10 C11 H11 . . . 120.00 no
    C12 C11 H11 . . . 120.00 no
    C11 C12 H12 . . . 120.00 no
    C13 C12 H12 . . . 120.00 no
    C8 C13 H13 . . . 119.00 no
    C12 C13 H13 . . . 119.00 no
loop_
    _geom_torsion_atom_site_label_1
    _geom_torsion_atom_site_label_2
    _geom_torsion_atom_site_label_3
    _geom_torsion_atom_site_label_4
    _geom_torsion_site_symmetry_1
    _geom_torsion_site_symmetry_2
    _geom_torsion_site_symmetry_3
    _geom_torsion_site_symmetry_4
    _geom_torsion
    _geom_torsion_publ_flag
    C5 O1 C4 N3 . . . . 1.9(3) no
    C5 O1 C4 C3 . . . . -178.55(18) no
    C2 N1 C1 N2 . . . . -179.22(17) no
    C2 N1 C1 N3 . . . . 0.8(3) no
    C1 N1 C2 C3 . . . . -0.4(2) no
    C1 N1 C2 C6 . . . . -179.52(16) no
    C4 N3 C1 N1 . . . . -0.5(3) no
    C4 N3 C1 N2 . . . . 179.56(17) no
    C1 N3 C4 O1 . . . . 179.29(16) no
    C1 N3 C4 C3 . . . . -0.3(3) no
    N1 C2 C3 C4 . . . . -0.3(3) no
    C6 C2 C3 C4 . . . . 178.73(18) no
    C2 C3 C4 O1 . . . . -178.88(16) no
    C2 C3 C4 N3 . . . . 0.7(3) no
    O2 C7 C8 C9 . . . . 3.7(3) no
    O2 C7 C8 C13 . . . . -175.72(17) no
    O3 C7 C8 C9 . . . . -176.44(18) no
    O3 C7 C8 C13 . . . . 4.1(3) no
    C7 C8 C9 O4 . . . . 1.2(3) no
    C7 C8 C9 C10 . . . . -178.58(19) no
    C13 C8 C9 O4 . . . . -179.40(18) no
    C13 C8 C9 C10 . . . . 0.8(3) no
    C7 C8 C13 C12 . . . . 178.86(18) no
    C9 C8 C13 C12 . . . . -0.6(3) no
    O4 C9 C10 C11 . . . . 179.7(2) no
    C8 C9 C10 C11 . . . . -0.5(3) no
    C9 C10 C11 C12 . . . . -0.2(4) no
    C10 C11 C12 C13 . . . . 0.4(4) no
    C11 C12 C13 C8 . . . . -0.1(3) no
loop_
    _geom_hbond_atom_site_label_D
    _geom_hbond_atom_site_label_H
    _geom_hbond_atom_site_label_A
    _geom_hbond_site_symmetry_A
    _geom_hbond_distance_DH
    _geom_hbond_distance_HA
    _geom_hbond_distance_DA
    _geom_hbond_angle_DHA
    _geom_hbond_publ_flag
    N1 H1 O2 . 0.86 1.84 2.7033(19) 176 yes
    N2 H2A O3 3_666 0.86 2.00 2.816(3) 158 yes
    N2 H2B O3 . 0.86 1.99 2.830(2) 165 yes
    O4 H4 O2 . 0.82 1.81 2.534(2) 147 yes
    C3 H3 O1 3_867 0.93 2.48 3.374(3) 160 yes
data_1
_publ_section_title
;
Crystal structure and Hirshfeld surface analysis of
2-amino-4-methoxy-6-methylpyrimidinium 2-hydroxybenzoate
;
loop_
    _publ_author_name
    _publ_author_footnote
    _publ_author_address
    'Muthaiah Jeevaraj' ?
;
Department of Chemistry
Government Arts College (Autonomous)
Thanthonimalai
Karur 639 005
Tamil Nadu, India
;
    'Palaniyappan Sivajeyanthi' ?
;
Department of Chemistry
Government Arts College (Autonomous)
Thanthonimalai
Karur 639 005
Tamil Nadu, India
;
    'Bellarmin Edison' ?
;
Department of Chemistry
Government Arts College (Autonomous)
Thanthonimalai
Karur 639 005
Tamil Nadu, India
;
    'Kaliyaperumal Thanigaimani' ?
;
Department of Chemistry
Government Arts College
Tiruchirappalli 620 022
Tamil Nadu, India
;
    'Kasthuri Balasubramani' ?
;
Department of Chemistry
Government Arts College (Autonomous)
Thanthonimalai
Karur 639 005
Tamil Nadu, India
;
    'Ibrahim Abdul Razak'
;
Thomson Reuters ResearcherID: A-5599-2009.
;
;
School of Physics
Universiti Sains Malaysia
11800 USM, Penang
Malaysia
;
_publ_section_synopsis
;
Tetrameric associations of two cations and two anions occur, being linked by
N---H...O hydrogen bonds.
;
