# Supplementary material for: Crystal structure and Hirshfeld surface analysis of 2-amino-4-meth­oxy-6-methyl­pyrimidinium 2-hy­droxy­benzoate
Source: Acta Crystallogr E Crystallogr Commun. 2017 Aug 8;73(Pt 9):1305–7. doi: 10.1107/S2056989017011252 (PMC5588567; doi:10.1107/S2056989017011252)
Supplement: Supplementary file 2 [file e-73-01305-Isup2.hkl]

# 
# h,k,l, Fc-squared, Fo-squared, sigma(Fo-squared) and status flag 
# 
data_I
_shelx_title ' mo_ktm24_0m            R =  New: P21/c' 
_shelx_refln_list_code          4 
_shelx_F_calc_maximum      192.47 
_exptl_crystal_F_000       584.00 
_reflns_d_resolution_high  0.7064 
 
loop_ 
 _symmetry_equiv_pos_as_xyz 
 'x, y, z' 
 '-x, y+1/2, -z+1/2' 
 '-x, -y, -z' 
 'x, -y-1/2, z-1/2' 
 
_cell_length_a     9.4291 
_cell_length_b    15.0620 
_cell_length_c    12.1595 
_cell_angle_alpha  90.000 
_cell_angle_beta  128.252 
_cell_angle_gamma  90.000 
 
_shelx_F_squared_multiplier     1.000 
 
loop_ 
 _refln_index_h 
 _refln_index_k 
 _refln_index_l 
 _refln_F_squared_calc 
 _refln_F_squared_meas 
 _refln_F_squared_sigma 
 _refln_observed_status 
   1   0   0      484.51      562.50      4.85 o 
   2   0   0     7398.88     7259.30     54.95 o 
   3   0   0      470.21      483.67      4.89 o 
   4   0   0     7709.15     8507.59     69.50 o 
   5   0   0       62.62       58.40      1.98 o 
   6   0   0       35.24       34.34      2.10 o 
   7   0   0      195.95      177.14      8.24 o 
   8   0   0       20.72       15.55      3.27 o 
   9   0   0       15.39       16.66      3.68 o 
  10   0   0        2.93        2.02      3.06 o 
   1   1   0       51.86       59.82      1.38 o 
   2   1   0      608.67      585.79      4.06 o 
   3   1   0       93.46      106.52      1.22 o 
   4   1   0      256.12      261.00      2.60 o 
   5   1   0      203.54      220.56      2.94 o 
   6   1   0        1.28        0.94      0.70 o 
   7   1   0       15.01       16.29      2.47 o 
   8   1   0        1.58        1.33      1.41 o 
   9   1   0        0.09       -1.58      1.58 o 
  10   1   0        3.92        4.36      2.34 o 
   0   2   0     3923.15     3842.50     32.97 o 
   1   2   0     6903.36     6815.33     39.98 o 
   2   2   0      100.24       97.25      1.49 o 
   3   2   0      732.07      754.08      5.60 o 
   4   2   0       66.94       67.32      1.27 o 
   5   2   0        7.47        3.90      0.53 o 
   6   2   0       88.90       78.56      2.34 o 
   7   2   0        9.55        7.88      1.53 o 
   8   2   0       18.39       12.59      2.13 o 
   9   2   0        3.92        4.48      1.85 o 
  10   2   0        8.79       10.22      2.62 o 
   1   3   0     2163.99     2170.14     14.22 o 
   2   3   0       95.09       92.49      1.36 o 
   3   3   0       63.40       72.11      1.23 o 
   4   3   0        4.98        7.75      0.52 o 
   5   3   0      224.80      231.59      3.52 o 
   6   3   0       25.06       18.88      1.44 o 
   7   3   0       18.81       16.78      1.47 o 
   8   3   0        4.52        2.53      1.45 o 
   9   3   0        0.72        0.51      1.73 o 
  10   3   0        3.22        5.46      2.47 o 
   0   4   0     2484.01     2422.59     21.46 o 
   1   4   0      561.21      561.35      4.17 o 
   2   4   0       65.02       76.52      1.05 o 
   3   4   0      313.39      323.88      3.22 o 
   4   4   0       22.05       21.88      0.94 o 
   5   4   0       67.23       64.34      1.98 o 
   6   4   0        3.70        1.90      0.84 o 
   7   4   0       63.00       61.21      2.56 o 
   8   4   0        0.53        2.20      1.36 o 
   9   4   0        6.34        7.54      2.09 o 
  10   4   0        0.39        2.65      2.83 o 
   1   5   0       99.06       91.16      1.29 o 
   2   5   0        9.56       18.08      0.72 o 
   3   5   0       28.10       31.60      1.09 o 
   4   5   0      517.10      545.81      5.26 o 
   5   5   0       48.73       44.08      1.34 o 
   6   5   0       37.94       36.30      1.83 o 
   7   5   0      228.91      222.95      4.01 o 
   8   5   0        1.37        1.51      1.36 o 
   9   5   0        0.35        0.02      1.55 o 
  10   5   0        1.60        0.82      2.96 o 
   0   6   0      197.91      166.16      2.42 o 
   1   6   0      535.64      584.10      6.16 o 
   2   6   0      139.82      132.01      1.66 o 
   3   6   0       19.04       21.55      0.88 o 
   4   6   0        4.89        5.30      0.63 o 
   5   6   0        3.34        3.77      0.48 o 
   6   6   0       53.99       45.05      2.08 o 
   7   6   0        1.31        2.99      0.98 o 
   8   6   0        5.19        4.11      1.43 o 
   9   6   0        1.45        2.22      1.88 o 
  10   6   0        0.18       -2.24      4.83 o 
   1   7   0       29.70       25.44      1.12 o 
   2   7   0      195.60      198.09      2.21 o 
   3   7   0        9.30        8.24      0.62 o 
   4   7   0       14.50       11.53      0.83 o 
   5   7   0        1.64        1.70      0.50 o 
   6   7   0      129.61      136.91      2.12 o 
   7   7   0        6.89        5.92      1.17 o 
   8   7   0        1.99        3.79      1.42 o 
   9   7   0        0.41        1.25      2.50 o 
   0   8   0      363.42      368.47      5.17 o 
   1   8   0       87.53       88.65      1.79 o 
   2   8   0     1606.59     1666.04     11.31 o 
   3   8   0       40.39       44.38      1.12 o 
   4   8   0       56.55       53.97      1.58 o 
   5   8   0       15.92       12.19      0.95 o 
   6   8   0      680.74      734.13      7.01 o 
   7   8   0        0.76        0.70      1.08 o 
   8   8   0        5.93        5.12      1.47 o 
   9   8   0        3.92        3.49      3.24 o 
   1   9   0       81.31       77.19      1.66 o 
   2   9   0      343.82      406.62      4.35 o 
   3   9   0        0.18        0.11      0.40 o 
   4   9   0       25.85       27.30      1.41 o 
   5   9   0       20.60       20.69      1.56 o 
   6   9   0       67.99       68.88      3.20 o 
   7   9   0        0.18       -1.09      1.09 o 
   8   9   0        0.47       -0.78      1.30 o 
   9   9   0        0.42       -2.40      2.95 o 
   0  10   0      350.52      384.15      7.01 o 
   1  10   0        1.23        0.92      0.50 o 
   2  10   0       39.66       46.75      1.61 o 
   3  10   0       70.31       69.43      2.02 o 
   4  10   0      112.02       99.99      2.70 o 
   5  10   0        0.01        0.48      0.94 o 
   6  10   0       45.85       50.12      2.34 o 
   7  10   0       20.92       18.46      1.10 o 
   8  10   0        2.02        1.94      1.45 o 
   9  10   0        0.90        0.56      3.85 o 
   1  11   0       79.99       93.79      2.76 o 
   2  11   0        3.82        3.07      0.68 o 
   3  11   0       66.99       66.00      2.43 o 
   4  11   0      101.61      105.71      2.87 o 
   5  11   0       22.73       22.95      2.30 o 
   6  11   0       10.99        9.54      1.99 o 
   7  11   0        2.14        2.04      0.94 o 
   8  11   0        0.06       -0.77      1.69 o 
   0  12   0        0.57        0.51      0.96 o 
   1  12   0      157.38      151.02      2.91 o 
   2  12   0        5.37        5.97      0.94 o 
   3  12   0        3.92        2.04      0.93 o 
   4  12   0        3.68        4.66      1.07 o 
   5  12   0      322.08      350.33      7.04 o 
   6  12   0       10.75        9.11      1.83 o 
   7  12   0        0.05        0.16      1.15 o 
   8  12   0        1.20        0.44      2.04 o 
   1  13   0       83.92       74.00      2.52 o 
   2  13   0      157.09      155.92      3.21 o 
   3  13   0        8.38        6.49      1.29 o 
   4  13   0        0.05       -1.03      1.05 o 
   5  13   0      167.99      178.60      4.43 o 
   6  13   0        3.45        4.78      1.37 o 
   7  13   0        0.55       -0.60      1.15 o 
   8  13   0        0.03        0.93      2.26 o 
   0  14   0        8.70        8.87      1.75 o 
   1  14   0       25.68       25.15      1.69 o 
   2  14   0        5.19        3.72      1.22 o 
   3  14   0        0.00        1.18      1.14 o 
   4  14   0        1.08        0.57      1.51 o 
   5  14   0       83.24       94.88      4.45 o 
   6  14   0        8.62        7.56      1.96 o 
   7  14   0        0.30        0.99      1.41 o 
   1  15   0       17.15       16.90      1.56 o 
   2  15   0       23.99       21.51      2.01 o 
   3  15   0        0.08       -0.03      1.09 o 
   4  15   0       14.69       10.47      2.35 o 
   5  15   0        3.89        3.68      1.73 o 
   6  15   0        3.63        2.09      1.62 o 
   7  15   0        0.12       -0.74      1.73 o 
   0  16   0       14.45       11.81      2.10 o 
   1  16   0        1.50       -0.17      0.95 o 
   2  16   0        3.40        0.89      1.25 o 
   3  16   0        0.45        0.79      1.47 o 
   4  16   0       10.21       11.33      2.98 o 
   5  16   0        0.55        3.61      1.66 o 
   6  16   0        2.76        1.35      1.64 o 
   1  17   0        2.67        2.90      1.43 o 
   2  17   0        0.58       -1.25      1.25 o 
   3  17   0        0.02       -0.21      1.87 o 
   4  17   0        1.10        0.44      1.51 o 
   5  17   0        0.01        0.57      1.54 o 
   6  17   0        2.25        0.29      2.06 o 
   0  18   0       12.55        9.43      2.19 o 
   1  18   0        7.58        8.33      1.91 o 
   2  18   0       19.94       22.98      2.51 o 
   3  18   0        1.63        1.61      1.68 o 
   4  18   0        0.00       -1.69      1.69 o 
   5  18   0        3.84        5.89      2.36 o 
   1  19   0        4.66        5.25      1.84 o 
   2  19   0        1.85        3.08      1.74 o 
   3  19   0        1.39       -0.22      1.80 o 
   4  19   0        0.03       -1.79      1.79 o 
   0  20   0        0.18       -0.30      2.75 o 
   1  20   0        9.42        9.60      2.20 o 
   2  20   0        4.13        4.10      2.01 o 
   3  20   0        0.90       -1.27      1.99 o 
   1  21   0       17.78       14.46      2.53 o 
 -10   1   1        3.33        5.75      2.22 o 
  -9   1   1        3.37        0.44      1.83 o 
  -8   1   1      103.72       95.42      5.52 o 
  -7   1   1        6.08        4.79      0.97 o 
  -6   1   1       10.31        7.20      0.66 o 
  -5   1   1       11.49       13.83      0.78 o 
  -4   1   1     1158.11     1275.60      8.86 o 
  -3   1   1      611.43      682.95      4.79 o 
  -2   1   1     1540.93     1469.09      9.19 o 
  -1   1   1     1920.95     1857.59     11.90 o 
   0   1   1       52.98       51.41      0.67 o 
   1   1   1     1301.36     1335.77      8.76 o 
   2   1   1      903.28      801.33      5.88 o 
   3   1   1       14.20       16.74      0.78 o 
   4   1   1      736.29      794.01      6.46 o 
   5   1   1        0.88        0.17      0.38 o 
   6   1   1       69.59       57.46      2.66 o 
   7   1   1       28.64       28.94      2.79 o 
   8   1   1        2.36        1.04      1.61 o 
   9   1   1        0.90        2.97      2.00 o 
 -10   2   1        7.30        9.50      2.43 o 
  -9   2   1       26.54       28.95      3.47 o 
  -8   2   1        0.36       -0.57      1.34 o 
  -7   2   1       26.72       21.54      1.43 o 
  -6   2   1        5.46        9.77      0.80 o 
  -5   2   1      409.42      421.42      3.91 o 
  -4   2   1      527.66      616.56      4.87 o 
  -3   2   1      364.77      356.69      3.08 o 
  -2   2   1     1495.43     1440.73      9.42 o 
  -1   2   1     4102.33     4179.87     26.39 o 
   0   2   1     1791.30     1992.69     12.87 o 
   1   2   1     5259.38     5066.19     28.16 o 
   2   2   1      434.98      454.32      3.88 o 
   3   2   1        0.70       -0.18      0.27 o 
   4   2   1      292.04      319.84      3.19 o 
   5   2   1        3.41        3.02      0.54 o 
   6   2   1       25.57       21.71      1.54 o 
   7   2   1        0.50       -0.95      1.24 o 
   8   2   1       10.62       13.21      2.32 o 
   9   2   1        6.69       10.71      2.56 o 
 -10   3   1        5.56        6.60      2.36 o 
  -9   3   1        0.72        1.65      1.53 o 
  -8   3   1        1.01        1.56      1.52 o 
  -7   3   1      138.31      109.82      2.59 o 
  -6   3   1        0.31        0.63      0.51 o 
  -5   3   1      528.80      542.83      4.71 o 
  -4   3   1       56.59       49.44      1.39 o 
  -3   3   1       74.43       78.16      1.13 o 
  -2   3   1        2.35        3.29      0.30 o 
  -1   3   1      549.51      598.76      4.13 o 
   0   3   1     1270.77     1209.74      7.39 o 
   1   3   1      311.65      270.90      2.34 o 
   2   3   1       35.25       31.86      0.90 o 
   3   3   1        9.03        4.78      0.42 o 
   4   3   1       80.51       99.46      1.50 o 
   5   3   1        4.42        2.95      0.73 o 
   6   3   1        5.15        2.18      0.98 o 
   7   3   1       33.38       29.91      2.08 o 
   8   3   1        1.37        2.13      1.65 o 
   9   3   1       11.01       17.78      2.88 o 
 -10   4   1        4.90        9.87      2.59 o 
  -9   4   1        8.86        9.32      1.97 o 
  -8   4   1        4.41        3.69      1.45 o 
  -7   4   1        5.66        2.29      0.72 o 
  -6   4   1       30.73       32.23      1.75 o 
  -5   4   1       22.90       18.39      0.91 o 
  -4   4   1        0.47        3.37      0.32 o 
  -3   4   1     1051.08     1073.82      7.26 o 
  -2   4   1     1621.25     1671.20     10.71 o 
  -1   4   1     1833.18     1878.13     12.56 o 
   0   4   1     2181.65     2132.71     13.09 o 
   1   4   1     2360.31     2370.64     14.71 o 
   2   4   1      242.24      289.13      3.07 o 
   3   4   1      362.05      453.01      4.44 o 
   4   4   1        8.60        8.64      0.88 o 
   5   4   1      128.98      116.25      2.42 o 
   6   4   1       86.04       81.39      2.71 o 
   7   4   1       58.49       45.53      2.33 o 
   8   4   1        4.69        3.65      1.58 o 
   9   4   1       12.06       14.33      2.70 o 
 -10   5   1        0.21        3.82      2.18 o 
  -9   5   1        4.70        5.72      1.85 o 
  -8   5   1       14.35       12.44      1.78 o 
  -7   5   1       30.95       24.72      1.33 o 
  -6   5   1        3.51        1.75      0.60 o 
  -5   5   1      155.95      162.10      2.36 o 
  -4   5   1       16.45       22.13      0.92 o 
  -3   5   1       89.60      100.98      1.42 o 
  -2   5   1      158.48      150.02      1.81 o 
  -1   5   1       26.49       19.97      0.80 o 
   0   5   1     1076.46     1088.68      7.55 o 
   1   5   1        5.55        8.47      0.50 o 
   2   5   1      140.84      121.40      1.84 o 
   3   5   1     1039.09     1089.61      8.48 o 
   4   5   1       15.28       15.02      0.93 o 
   5   5   1       75.61       76.87      2.17 o 
   6   5   1       55.90       61.38      2.40 o 
   7   5   1        3.58        2.35      1.00 o 
   8   5   1        6.57        6.54      1.72 o 
   9   5   1        1.63        5.39      2.54 o 
 -10   6   1        3.97        2.45      2.22 o 
  -9   6   1        2.72        2.58      1.78 o 
  -8   6   1        1.74        2.32      1.22 o 
  -7   6   1       36.89       39.23      1.37 o 
  -6   6   1        0.07       -0.58      0.58 o 
  -5   6   1       37.96       34.47      1.27 o 
  -4   6   1      170.60      159.48      1.98 o 
  -3   6   1       48.49       45.38      1.13 o 
  -2   6   1      172.09      162.64      2.01 o 
  -1   6   1       22.49       23.92      1.07 o 
   0   6   1        1.67        0.91      0.30 o 
   1   6   1      287.61      315.47      2.90 o 
   2   6   1      606.73      640.28      5.13 o 
   3   6   1        9.16        4.56      0.59 o 
   4   6   1      110.89      118.28      1.90 o 
   5   6   1        4.26        2.95      0.84 o 
   6   6   1      184.03      189.45      3.54 o 
   7   6   1       15.44       15.13      1.49 o 
   8   6   1        3.90        3.34      1.78 o 
   9   6   1        7.73       13.29      3.33 o 
 -10   7   1       11.39       12.66      3.09 o 
  -9   7   1        0.00        1.47      1.96 o 
  -8   7   1        0.27       -0.47      1.10 o 
  -7   7   1        0.28       -0.46      0.63 o 
  -6   7   1       48.03       43.41      1.71 o 
  -5   7   1       21.69       26.30      1.27 o 
  -4   7   1        0.58        1.08      0.42 o 
  -3   7   1        5.51        5.47      0.57 o 
  -2   7   1     1080.12     1169.86      8.88 o 
  -1   7   1      308.77      277.58      2.88 o 
   0   7   1      113.12      116.95      1.58 o 
   1   7   1      282.78      262.84      2.57 o 
   2   7   1      474.72      448.41      4.19 o 
   3   7   1       93.16       99.59      1.80 o 
   4   7   1        4.54        4.23      0.60 o 
   5   7   1        6.15        6.98      0.66 o 
   6   7   1      190.46      184.97      3.55 o 
   7   7   1       11.72       12.31      1.42 o 
   8   7   1       19.43       23.26      4.31 o 
   9   7   1        0.10        5.19      3.65 o 
 -10   8   1        3.67        7.59      3.21 o 
  -9   8   1        0.01        0.80      1.71 o 
  -8   8   1        2.06        0.69      1.29 o 
  -7   8   1        1.37        2.57      0.63 o 
  -6   8   1      293.65      284.61      4.81 o 
  -5   8   1       15.53       14.43      1.29 o 
  -4   8   1       16.05       13.69      0.97 o 
  -3   8   1       60.54       55.14      1.48 o 
  -2   8   1      415.95      442.40      4.63 o 
  -1   8   1      146.38      143.71      2.24 o 
   0   8   1        2.29        1.68      0.45 o 
   1   8   1     1008.42     1036.80      7.68 o 
   2   8   1      148.91      174.75      2.91 o 
   3   8   1       44.04       56.63      1.54 o 
   4   8   1       92.11       94.23      2.07 o 
   5   8   1      363.14      382.70      4.36 o 
   6   8   1        3.65        3.14      1.13 o 
   7   8   1       19.46       24.15      1.98 o 
   8   8   1        0.06       -1.03      1.97 o 
   9   8   1        9.26       17.99      5.02 o 
  -9   9   1        0.18        3.83      1.88 o 
  -8   9   1        1.14       -1.10      1.31 o 
  -7   9   1       21.94       23.58      1.44 o 
  -6   9   1       13.42        9.80      1.95 o 
  -5   9   1       67.55       70.81      2.52 o 
  -4   9   1       36.70       38.34      1.68 o 
  -3   9   1        3.08        4.86      0.60 o 
  -2   9   1      944.57     1049.50      9.00 o 
  -1   9   1       18.41       12.31      0.90 o 
   0   9   1       87.78       85.08      1.83 o 
   1   9   1      258.15      274.09      3.10 o 
   2   9   1       45.29       56.70      1.43 o 
   3   9   1       56.86       57.59      1.75 o 
   4   9   1        2.69        2.81      0.72 o 
   5   9   1      283.51      296.86      4.30 o 
   6   9   1        6.31        6.13      1.14 o 
   7   9   1        0.72       -0.37      1.26 o 
   8   9   1        3.49        1.97      1.77 o 
  -9  10   1        2.45        1.73      1.97 o 
  -8  10   1       10.57        8.19      1.98 o 
  -7  10   1      162.95      161.30      4.10 o 
  -6  10   1        2.91        2.86      1.18 o 
  -5  10   1      185.04      191.97      4.36 o 
  -4  10   1      161.04      162.07      3.46 o 
  -3  10   1      292.87      285.40      4.65 o 
  -2  10   1        0.16       -0.14      0.55 o 
  -1  10   1       66.57       64.40      2.26 o 
   0  10   1      132.67      127.61      2.24 o 
   1  10   1      133.48      135.96      2.43 o 
   2  10   1       37.91       35.30      1.61 o 
   3  10   1        0.31       -0.10      0.66 o 
   4  10   1       51.51       51.54      2.14 o 
   5  10   1       82.31       78.58      2.91 o 
   6  10   1        0.85        0.80      0.84 o 
   7  10   1        0.07       -0.46      1.34 o 
   8  10   1        0.38       -0.77      1.74 o 
  -9  11   1        1.31        0.75      2.01 o 
  -8  11   1        0.07        0.15      0.76 o 
  -7  11   1        0.46        1.71      1.28 o 
  -6  11   1        6.03        6.58      1.41 o 
  -5  11   1       25.93       27.26      2.09 o 
  -4  11   1       24.97       24.19      1.75 o 
  -3  11   1        3.20        3.83      0.82 o 
  -2  11   1       12.31        9.69      0.99 o 
  -1  11   1      199.32      210.08      3.46 o 
   0  11   1        5.23        5.47      0.88 o 
   1  11   1      161.26      167.69      2.86 o 
   2  11   1        0.05       -0.49      0.54 o 
   3  11   1        0.11       -0.50      0.74 o 
   4  11   1        3.93        3.23      0.89 o 
   5  11   1        0.79        1.77      1.26 o 
   6  11   1        9.94        9.31      1.72 o 
   7  11   1        3.88        4.51      1.75 o 
   8  11   1        0.44        0.82      1.90 o 
  -9  12   1        2.92        5.86      2.54 o 
  -8  12   1       11.04       15.62      1.59 o 
  -7  12   1        4.01        1.93      1.17 o 
  -6  12   1      191.39      211.47      5.11 o 
  -5  12   1      158.78      181.45      4.53 o 
  -4  12   1       90.65       97.56      3.20 o 
  -3  12   1        4.56        5.64      0.96 o 
  -2  12   1      231.33      226.01      3.97 o 
  -1  12   1       88.95       87.73      2.59 o 
   0  12   1      108.49      110.65      3.05 o 
   1  12   1      151.64      167.44      3.21 o 
   2  12   1       23.00       19.03      1.54 o 
   3  12   1       40.04       38.08      2.02 o 
   4  12   1       36.34       36.10      2.08 o 
   5  12   1       31.95       29.09      2.09 o 
   6  12   1        1.48        0.41      1.03 o 
   7  12   1        2.39        3.06      1.37 o 
   8  12   1        0.20        0.19      2.31 o 
  -8  13   1        0.11       -0.98      1.18 o 
  -7  13   1        6.20        4.85      1.47 o 
  -6  13   1        0.39        2.13      1.29 o 
  -5  13   1        8.85       10.07      1.67 o 
  -4  13   1        1.37        2.06      1.09 o 
  -3  13   1      116.01      116.97      3.79 o 
  -2  13   1        0.75        0.43      0.77 o 
  -1  13   1        0.47       -0.42      0.79 o 
   0  13   1        0.51       -0.14      0.76 o 
   1  13   1       87.79       85.31      2.78 o 
   2  13   1       29.45       25.52      3.17 o 
   3  13   1        1.78        1.14      0.98 o 
   4  13   1       21.09       20.55      1.92 o 
   5  13   1       10.85        8.53      1.49 o 
   6  13   1        8.03        7.89      1.54 o 
   7  13   1        0.35        0.89      1.27 o 
  -8  14   1        0.02       -1.44      1.44 o 
  -7  14   1        9.11       11.83      1.91 o 
  -6  14   1      108.64      111.37      5.44 o 
  -5  14   1        0.05       -0.56      1.24 o 
  -4  14   1        0.55       -0.54      1.18 o 
  -3  14   1        2.15       -0.25      1.05 o 
  -2  14   1        9.19        8.65      1.20 o 
  -1  14   1        7.06        6.09      1.14 o 
   0  14   1       33.21       32.38      1.93 o 
   1  14   1        6.39        5.45      1.05 o 
   2  14   1        1.57        3.20      1.50 o 
   3  14   1       26.04       22.34      2.11 o 
   4  14   1       27.58       25.68      2.44 o 
   5  14   1        1.08        2.16      1.41 o 
   6  14   1       11.16        8.32      1.94 o 
   7  14   1        0.02       -1.29      2.04 o 
  -7  15   1        0.03        0.78      1.63 o 
  -6  15   1        7.01        3.65      2.15 o 
  -5  15   1        1.14        0.87      1.36 o 
  -4  15   1        0.04       -0.73      1.30 o 
  -3  15   1        0.10       -0.96      0.96 o 
  -2  15   1        0.87        0.09      0.93 o 
  -1  15   1        0.35       -0.78      0.78 o 
   0  15   1       24.66       20.14      1.66 o 
   1  15   1        1.42        1.78      1.03 o 
   2  15   1       23.94       19.31      1.95 o 
   3  15   1        5.60        4.67      1.38 o 
   4  15   1       38.87       41.20      3.05 o 
   5  15   1        0.00       -0.46      1.40 o 
   6  15   1        8.43        8.15      2.07 o 
  -7  16   1        0.18       -0.53      1.91 o 
  -6  16   1        3.81        4.33      1.86 o 
  -5  16   1        5.18        5.24      1.73 o 
  -4  16   1        4.44        8.21      1.84 o 
  -3  16   1        1.88        1.72      1.56 o 
  -2  16   1        4.95        3.59      1.31 o 
  -1  16   1        5.01        4.12      1.19 o 
   0  16   1        4.81        3.98      1.24 o 
   1  16   1       45.91       44.66      3.31 o 
   2  16   1        0.25       -1.15      1.32 o 
   3  16   1       10.63       10.65      1.96 o 
   4  16   1        1.56        3.58      1.53 o 
   5  16   1       14.36       16.25      2.41 o 
   6  16   1        2.93        6.95      2.33 o 
  -6  17   1        1.18        3.30      1.86 o 
  -5  17   1        1.08        3.10      1.96 o 
  -4  17   1        1.51       -0.89      1.44 o 
  -3  17   1        1.34        1.40      1.31 o 
  -2  17   1        0.66        2.00      1.33 o 
  -1  17   1        4.67        2.60      1.17 o 
   0  17   1       47.35       49.05      2.65 o 
   1  17   1        0.01       -0.44      1.22 o 
   2  17   1        5.07        5.60      1.63 o 
   3  17   1        0.41        0.66      1.44 o 
   4  17   1        5.02        5.98      2.04 o 
   5  17   1       12.74       16.66      2.67 o 
  -6  18   1        0.19        3.49      4.18 o 
  -5  18   1        0.71       -0.29      1.91 o 
  -4  18   1        0.33        2.97      1.79 o 
  -3  18   1        2.56        1.47      1.75 o 
  -2  18   1        0.11       -1.23      1.23 o 
  -1  18   1        3.52        3.03      1.39 o 
   0  18   1        4.95        4.06      1.50 o 
   1  18   1       15.28       14.04      2.17 o 
   2  18   1        4.86        5.19      1.79 o 
   3  18   1        0.43        1.03      1.86 o 
   4  18   1        2.01        1.19      1.88 o 
  -5  19   1        0.30        5.38      5.74 o 
  -4  19   1        2.78        5.24      2.24 o 
  -3  19   1        0.11        0.28      1.82 o 
  -2  19   1        0.02       -0.82      1.53 o 
  -1  19   1        6.40        7.36      1.97 o 
   0  19   1        0.27       -0.99      1.49 o 
   1  19   1       34.46       34.88      4.09 o 
   2  19   1        1.13       -0.99      1.62 o 
   3  19   1        0.09       -1.17      1.77 o 
   4  19   1        0.27        2.49      5.32 o 
  -4  20   1        0.29        0.50      4.84 o 
  -3  20   1        4.82        5.49      2.18 o 
  -2  20   1       12.80       16.45      2.47 o 
  -1  20   1       30.86       27.53      2.85 o 
   0  20   1        2.97        0.76      1.87 o 
   1  20   1       17.34       20.16      2.55 o 
   2  20   1        2.18        2.55      1.94 o 
   3  20   1        0.39       -1.85      4.18 o 
  -2  21   1        0.72       -0.89      2.18 o 
  -1  21   1        2.08        0.88      2.26 o 
   0  21   1        7.15       10.30      2.82 o 
   1  21   1        0.08        1.19      2.23 o 
 -11   0   2        5.09        6.29      5.04 o 
 -10   0   2        8.06        8.91      3.68 o 
  -9   0   2        0.01        4.50      2.82 o 
  -8   0   2      399.16      383.27      9.69 o 
  -7   0   2       42.78       34.47      2.86 o 
  -6   0   2        3.52        6.93      0.80 o 
  -5   0   2       55.47       63.01      1.77 o 
  -4   0   2     1846.38     1931.11     17.06 o 
  -3   0   2      130.60      117.97      2.53 o 
  -2   0   2     6450.45     6382.35     54.76 o 
  -1   0   2     1509.79     1398.65     13.55 o 
   0   0   2      189.23      172.23      4.58 o 
   1   0   2        1.82        7.67      0.62 o 
   2   0   2      580.86      645.28      7.36 o 
   3   0   2       81.93       75.25      2.28 o 
   4   0   2      235.42      233.04      4.96 o 
   5   0   2        1.85        0.96      0.76 o 
   6   0   2        1.42       -1.44      1.45 o 
   7   0   2        2.64        4.49      2.40 o 
   8   0   2        1.96        0.70      3.36 o 
   9   0   2        0.12        0.99      4.05 o 
 -11   1   2        5.60        9.36      2.67 o 
 -10   1   2        1.55        2.25      1.93 o 
  -9   1   2        4.91        2.47      1.31 o 
  -8   1   2      100.27       95.71      4.04 o 
  -7   1   2       63.06       55.34      2.41 o 
  -6   1   2      105.14      105.21      1.63 o 
  -5   1   2      326.65      369.54      3.29 o 
  -4   1   2       91.25       91.06      1.18 o 
  -3   1   2       11.80       10.55      0.58 o 
  -2   1   2     2374.36     2295.58     14.99 o 
  -1   1   2     1515.20     1321.89      9.14 o 
   0   1   2      136.58      124.97      2.02 o 
   1   1   2      374.98      357.11      2.87 o 
   2   1   2       55.93       70.17      1.18 o 
   3   1   2       70.73       42.64      1.18 o 
   4   1   2        3.69        5.05      0.61 o 
   5   1   2        0.58        0.27      0.64 o 
   6   1   2       14.06       10.52      1.49 o 
   7   1   2        2.84        2.45      1.51 o 
   8   1   2        0.16        0.99      1.93 o 
   9   1   2        0.05        1.46      2.69 o 
 -11   2   2       10.67       13.03      3.06 o 
 -10   2   2        4.12        7.56      2.48 o 
  -9   2   2        3.10        2.05      1.20 o 
  -8   2   2      107.48      100.31      4.13 o 
  -7   2   2        2.36        1.58      0.67 o 
  -6   2   2       77.51       74.34      1.72 o 
  -5   2   2      578.42      616.26      5.24 o 
  -4   2   2      685.35      754.25      6.00 o 
  -3   2   2     1147.39     1152.95      9.12 o 
  -2   2   2     3078.61     3099.52     20.85 o 
  -1   2   2     2228.05     2046.84     13.35 o 
   0   2   2     2767.73     2872.56     19.33 o 
   1   2   2        3.58        6.65      0.42 o 
   2   2   2      360.04      369.15      3.24 o 
   3   2   2      105.41      114.60      1.73 o 
   4   2   2      252.36      259.95      3.06 o 
   5   2   2        0.10       -0.56      0.56 o 
   6   2   2        2.56        0.32      1.00 o 
   7   2   2        3.23        1.23      1.37 o 
   8   2   2        1.13        5.15      2.03 o 
   9   2   2        0.13        1.58      2.84 o 
 -11   3   2        0.49        2.26      2.38 o 
 -10   3   2        0.58        1.96      1.83 o 
  -9   3   2        0.00        1.41      1.25 o 
  -8   3   2        0.36        1.09      0.91 o 
  -7   3   2       21.10       10.96      1.02 o 
  -6   3   2        2.73        1.96      0.49 o 
  -5   3   2      727.06      756.70      6.14 o 
  -4   3   2       31.69       29.50      0.77 o 
  -3   3   2      405.82      348.25      3.19 o 
  -2   3   2      535.82      503.54      3.75 o 
  -1   3   2    28947.99    28510.36    186.80 o 
   0   3   2      102.24       85.33      1.22 o 
   1   3   2       12.93       21.06      0.86 o 
   2   3   2       34.24       40.55      1.35 o 
   3   3   2     1146.13     1206.78      8.55 o 
   4   3   2       44.41       44.88      1.45 o 
   5   3   2      148.75      134.97      2.59 o 
   6   3   2      127.31      124.32      3.11 o 
   7   3   2        0.38       -0.30      1.25 o 
   8   3   2        7.82        9.95      2.41 o 
   9   3   2        1.32        3.95      2.89 o 
 -11   4   2        5.98        9.97      2.99 o 
 -10   4   2        2.69        0.46      1.88 o 
  -9   4   2        5.20        1.54      1.54 o 
  -8   4   2       46.15       46.58      2.22 o 
  -7   4   2       34.48       33.79      1.57 o 
  -6   4   2       61.01       67.07      1.96 o 
  -5   4   2      896.24      948.09      7.43 o 
  -4   4   2       58.47       59.09      1.17 o 
  -3   4   2      999.55     1057.77      7.90 o 
  -2   4   2     2075.79     2024.69     13.69 o 
  -1   4   2    37044.13    37630.78    236.68 o 
   0   4   2      636.00      623.97      5.10 o 
   1   4   2     5947.35     6137.28     39.38 o 
   2   4   2      414.31      466.63      4.06 o 
   3   4   2     1662.45     1719.01     12.52 o 
   4   4   2      187.62      182.88      3.05 o 
   5   4   2      969.42     1002.83      8.91 o 
   6   4   2        2.16        2.47      0.94 o 
   7   4   2       25.21       24.45      2.11 o 
   8   4   2        1.56        3.27      2.02 o 
   9   4   2        1.91        2.30      3.34 o 
 -11   5   2        0.62        3.72      2.61 o 
 -10   5   2        2.81        3.45      1.95 o 
  -9   5   2        1.45        0.96      2.03 o 
  -8   5   2       37.64       34.62      2.06 o 
  -7   5   2       80.88       79.08      2.19 o 
  -6   5   2       25.26       26.23      1.34 o 
  -5   5   2       12.62       15.37      0.77 o 
  -4   5   2       70.53       69.73      1.29 o 
  -3   5   2      326.98      326.54      3.24 o 
  -2   5   2       14.28       16.04      0.59 o 
  -1   5   2     2901.06     3042.60     19.31 o 
   0   5   2      993.23      933.20      7.01 o 
   1   5   2     1519.58     1769.23     12.49 o 
   2   5   2        0.47        1.12      0.34 o 
   3   5   2      206.04      205.35      3.29 o 
   4   5   2       15.31        9.63      0.78 o 
   5   5   2      596.85      610.51      6.20 o 
   6   5   2       18.42       16.45      1.54 o 
   7   5   2       10.11        6.64      1.53 o 
   8   5   2       10.63       12.86      2.60 o 
   9   5   2        8.58       11.54      4.27 o 
 -10   6   2        0.07        1.12      1.90 o 
  -9   6   2        1.54        2.15      1.48 o 
  -8   6   2        3.59        3.22      0.92 o 
  -7   6   2       14.81       10.94      1.04 o 
  -6   6   2       18.17       17.27      1.28 o 
  -5   6   2      167.01      139.67      2.07 o 
  -4   6   2       10.90       10.97      0.68 o 
  -3   6   2      107.81       88.63      1.47 o 
  -2   6   2      598.50      652.66      5.39 o 
  -1   6   2        8.66        1.82      0.39 o 
   0   6   2      287.19      285.94      3.15 o 
   1   6   2      152.52      178.20      2.20 o 
   2   6   2       50.42       60.12      1.39 o 
   3   6   2       23.45       28.04      1.28 o 
   4   6   2       18.52       27.06      1.23 o 
   5   6   2        0.05        1.30      0.55 o 
   6   6   2       20.00       16.87      1.47 o 
   7   6   2        3.81        3.49      1.46 o 
   8   6   2        0.45        0.71      1.98 o 
 -10   7   2        0.00       -0.24      2.14 o 
  -9   7   2        0.07       -0.77      1.45 o 
  -8   7   2        9.26        7.91      1.08 o 
  -7   7   2       13.77       13.38      1.36 o 
  -6   7   2       27.09       28.22      1.54 o 
  -5   7   2      190.02      166.48      2.61 o 
  -4   7   2       40.52       36.85      1.23 o 
  -3   7   2       56.95       59.24      1.45 o 
  -2   7   2       67.35       71.90      1.63 o 
  -1   7   2      502.72      489.30      4.40 o 
   0   7   2     1631.07     1797.23     12.29 o 
   1   7   2        0.18       -0.34      0.34 o 
   2   7   2      464.69      552.48      5.03 o 
   3   7   2        0.33       -0.46      0.46 o 
   4   7   2      179.72      161.68      2.70 o 
   5   7   2       11.67        9.56      0.86 o 
   6   7   2       32.77       30.89      1.88 o 
   7   7   2        7.92        6.53      1.51 o 
   8   7   2        0.14        2.59      2.61 o 
 -10   8   2        5.38        7.61      2.69 o 
  -9   8   2        0.04       -1.37      1.64 o 
  -8   8   2       26.94       24.75      1.67 o 
  -7   8   2        3.59        5.96      1.16 o 
  -6   8   2      414.91      408.70      5.79 o 
  -5   8   2      104.38      105.21      2.47 o 
  -4   8   2        0.71        0.98      0.48 o 
  -3   8   2      147.97      156.84      2.26 o 
  -2   8   2      377.14      375.67      3.72 o 
  -1   8   2       46.95       48.38      1.65 o 
   0   8   2       15.05       15.48      0.81 o 
   1   8   2        1.36        2.98      0.54 o 
   2   8   2       33.72       44.21      1.35 o 
   3   8   2      166.44      177.40      2.97 o 
   4   8   2      106.05      105.69      2.21 o 
   5   8   2       11.45        8.65      0.89 o 
   6   8   2       41.50       46.34      2.67 o 
   7   8   2       11.03       11.31      1.90 o 
   8   8   2        3.14       -1.54      3.08 o 
 -10   9   2        6.26       13.80      3.29 o 
  -9   9   2        0.07        0.11      1.82 o 
  -8   9   2       29.27       31.14      2.04 o 
  -7   9   2        1.40        1.55      1.09 o 
  -6   9   2      428.49      423.33      6.81 o 
  -5   9   2       20.69       19.62      1.65 o 
  -4   9   2       96.87       92.46      2.00 o 
  -3   9   2      118.02      116.37      2.85 o 
  -2   9   2      827.23      826.96      6.99 o 
  -1   9   2        0.00       -0.42      0.42 o 
   0   9   2       50.09       59.55      1.69 o 
   1   9   2      226.56      232.64      3.49 o 
   2   9   2       20.30       19.40      1.04 o 
   3   9   2        0.52       -0.18      0.57 o 
   4   9   2       32.41       29.10      1.58 o 
   5   9   2       10.39        9.75      1.06 o 
   6   9   2       30.08       28.13      2.43 o 
   7   9   2        0.26       -0.35      1.46 o 
   8   9   2        0.32        0.60      3.00 o 
 -10  10   2       13.57       12.64      3.07 o 
  -9  10   2        2.69        1.22      1.91 o 
  -8  10   2        0.23        1.55      1.03 o 
  -7  10   2       17.72       19.09      1.89 o 
  -6  10   2      572.34      622.71      8.95 o 
  -5  10   2       11.29        9.17      1.35 o 
  -4  10   2        4.17        4.47      0.83 o 
  -3  10   2       18.75       21.02      1.45 o 
  -2  10   2       85.23       75.67      2.03 o 
  -1  10   2        8.42       10.68      0.85 o 
   0  10   2        1.26        1.17      0.55 o 
   1  10   2      253.46      261.50      3.62 o 
   2  10   2        5.16        3.82      0.83 o 
   3  10   2       56.06       54.66      2.26 o 
   4  10   2        0.18       -0.74      0.74 o 
   5  10   2       19.10       11.74      1.40 o 
   6  10   2        1.27        1.58      0.93 o 
   7  10   2        2.94       -1.34      1.58 o 
   8  10   2        0.04        4.17      2.91 o 
  -9  11   2        8.29       10.10      2.43 o 
  -8  11   2        0.33        0.81      1.08 o 
  -7  11   2       54.08       63.57      3.40 o 
  -6  11   2       18.56       22.45      2.01 o 
  -5  11   2       39.18       38.37      2.41 o 
  -4  11   2       32.77       33.12      1.98 o 
  -3  11   2      195.20      209.93      3.54 o 
  -2  11   2        9.99        7.83      0.88 o 
  -1  11   2       11.00       13.92      1.16 o 
   0  11   2        7.95        7.64      0.85 o 
   1  11   2       23.06       23.65      1.37 o 
   2  11   2       18.28       22.44      1.49 o 
   3  11   2        0.38        1.32      0.82 o 
   4  11   2        2.03        0.54      0.89 o 
   5  11   2        3.37        1.84      1.06 o 
   6  11   2        0.01       -0.85      0.85 o 
   7  11   2        1.46        2.49      1.87 o 
  -9  12   2        1.55        1.77      1.55 o 
  -8  12   2        0.63       -0.69      1.37 o 
  -7  12   2      229.67      248.33      6.23 o 
  -6  12   2        2.10        2.72      1.49 o 
  -5  12   2       10.95        9.80      1.55 o 
  -4  12   2        7.85        5.57      1.24 o 
  -3  12   2      239.39      237.87      4.16 o 
  -2  12   2        0.04       -0.23      0.71 o 
  -1  12   2       72.04       79.51      2.53 o 
   0  12   2       30.98       31.27      1.70 o 
   1  12   2       31.65       29.05      1.71 o 
   2  12   2        0.30       -0.75      0.75 o 
   3  12   2        1.48        0.23      0.90 o 
   4  12   2        9.19        7.48      1.30 o 
   5  12   2        8.48        9.48      1.77 o 
   6  12   2        0.01       -0.69      1.01 o 
   7  12   2        6.81        6.53      2.14 o 
  -9  13   2        1.10        4.05      1.37 o 
  -8  13   2        1.04        2.41      1.51 o 
  -7  13   2       10.96       15.11      1.99 o 
  -6  13   2        9.50        8.51      1.68 o 
  -5  13   2        1.48        0.61      1.17 o 
  -4  13   2        0.35       -0.55      0.95 o 
  -3  13   2       29.75       28.15      2.04 o 
  -2  13   2       27.85       27.32      1.77 o 
  -1  13   2       61.16       58.94      2.50 o 
   0  13   2       13.07       10.96      1.24 o 
   1  13   2        1.16       -0.45      0.85 o 
   2  13   2        0.01       -0.19      0.96 o 
   3  13   2        7.16        7.13      1.41 o 
   4  13   2        5.14        3.85      1.25 o 
   5  13   2        8.58        9.90      2.03 o 
   6  13   2        1.72       -0.56      1.25 o 
   7  13   2        4.26        5.02      2.28 o 
  -8  14   2        1.52        1.40      1.56 o 
  -7  14   2        4.88        5.92      3.16 o 
  -6  14   2        8.99        8.96      2.24 o 
  -5  14   2        0.85        0.86      1.34 o 
  -4  14   2       19.44       15.93      2.28 o 
  -3  14   2        0.79        0.05      1.08 o 
  -2  14   2        1.37        0.94      0.94 o 
  -1  14   2        4.69        3.82      1.08 o 
   0  14   2        0.57       -0.28      0.86 o 
   1  14   2        3.52        4.01      1.32 o 
   2  14   2        8.67        6.31      1.39 o 
   3  14   2       58.51       58.56      3.15 o 
   4  14   2        2.86        2.22      1.33 o 
   5  14   2        4.69        4.27      1.73 o 
   6  14   2        0.02       -1.33      1.33 o 
  -8  15   2        0.01        0.94      1.97 o 
  -7  15   2        3.23        3.03      1.66 o 
  -6  15   2       18.09       18.77      2.43 o 
  -5  15   2        0.15        1.08      1.44 o 
  -4  15   2        3.65        0.99      1.54 o 
  -3  15   2        0.01        0.98      1.18 o 
  -2  15   2       40.79       42.07      2.33 o 
  -1  15   2       27.96       29.02      2.02 o 
   0  15   2       24.85       26.32      2.25 o 
   1  15   2       26.03       29.77      2.57 o 
   2  15   2        7.89        7.40      1.67 o 
   3  15   2        7.16        9.78      1.60 o 
   4  15   2        0.02        1.40      1.48 o 
   5  15   2        7.96        9.04      2.12 o 
   6  15   2        4.97        5.62      2.23 o 
  -7  16   2        1.74        1.66      1.79 o 
  -6  16   2        5.64        3.80      1.83 o 
  -5  16   2        0.98        0.83      1.57 o 
  -4  16   2        7.07        9.09      1.79 o 
  -3  16   2       13.35       19.96      2.37 o 
  -2  16   2        0.00       -0.13      1.18 o 
  -1  16   2        0.11        0.82      1.04 o 
   0  16   2        0.26       -0.76      1.08 o 
   1  16   2        0.16       -0.23      1.24 o 
   2  16   2        0.52       -1.10      1.33 o 
   3  16   2        0.13        3.08      1.52 o 
   4  16   2       49.69       50.40      3.82 o 
   5  16   2        3.08        4.29      2.08 o 
  -7  17   2        2.15        4.10      4.87 o 
  -6  17   2        0.01        0.20      1.69 o 
  -5  17   2        0.30       -0.92      1.66 o 
  -4  17   2       13.41       12.83      2.64 o 
  -3  17   2        3.13        3.03      2.29 o 
  -2  17   2        1.60        2.87      1.74 o 
  -1  17   2       19.70       18.02      1.82 o 
   0  17   2      138.64      147.09      4.91 o 
   1  17   2       14.96       11.21      1.94 o 
   2  17   2        1.81        2.96      1.57 o 
   3  17   2       22.55       27.70      2.95 o 
   4  17   2       57.17       62.18      4.56 o 
   5  17   2        0.18        2.55      2.36 o 
  -6  18   2        0.04        2.88      3.27 o 
  -5  18   2        2.99        3.96      1.91 o 
  -4  18   2        9.75        9.67      2.69 o 
  -3  18   2        6.87        4.14      1.74 o 
  -2  18   2        2.06        1.28      1.58 o 
  -1  18   2       17.36       17.68      1.94 o 
   0  18   2       28.03       33.57      2.85 o 
   1  18   2        4.91        2.14      1.62 o 
   2  18   2        0.35       -0.60      1.49 o 
   3  18   2       16.75       15.36      2.50 o 
   4  18   2        9.24       13.30      3.34 o 
  -5  19   2        2.78        6.08      2.49 o 
  -4  19   2        0.03       -0.91      1.66 o 
  -3  19   2       15.12       14.59      2.51 o 
  -2  19   2        0.52       -0.97      1.56 o 
  -1  19   2        2.06        2.39      1.55 o 
   0  19   2        3.63        2.75      1.75 o 
   1  19   2        3.72        3.03      1.85 o 
   2  19   2        0.15        1.94      1.73 o 
   3  19   2        0.00        2.37      2.87 o 
  -4  20   2        0.53       -0.71      2.68 o 
  -3  20   2        2.30        3.03      2.13 o 
  -2  20   2        0.31        2.01      1.78 o 
  -1  20   2        0.83       -0.35      1.84 o 
   0  20   2        3.05        3.11      1.91 o 
   1  20   2        2.75        2.24      1.83 o 
   2  20   2        0.04       -2.19      2.19 o 
  -2  21   2        0.00        0.02      2.23 o 
  -1  21   2        0.13       -2.32      2.32 o 
   0  21   2        0.12       -0.11      2.22 o 
 -11   1   3       14.02       16.32      3.13 o 
 -10   1   3       13.10        7.76      1.55 o 
  -9   1   3        1.23       -0.99      0.99 o 
  -8   1   3       99.23       83.58      2.92 o 
  -7   1   3        4.40        1.70      0.68 o 
  -6   1   3       90.11       96.51      1.66 o 
  -5   1   3      275.34      291.52      3.01 o 
  -4   1   3      646.42      637.72      5.25 o 
  -3   1   3      560.42      585.01      4.82 o 
  -2   1   3     1258.80     1219.05      8.47 o 
  -1   1   3       78.10       48.01      1.59 o 
   0   1   3     5079.32     4963.68     28.64 o 
   1   1   3      344.49      331.73      3.14 o 
   2   1   3        2.02        2.35      0.42 o 
   3   1   3        3.10        2.72      0.51 o 
   4   1   3       41.83       41.25      1.76 o 
   5   1   3      139.61      148.68      3.66 o 
   6   1   3        0.63       -0.20      1.06 o 
   7   1   3        0.21       -0.53      1.89 o 
   8   1   3       26.11       39.74      4.34 o 
 -11   2   3        9.14       10.71      3.07 o 
 -10   2   3        4.96        0.88      1.36 o 
  -9   2   3        3.96        3.84      1.49 o 
  -8   2   3       12.57       12.20      1.64 o 
  -7   2   3       12.12        7.24      0.84 o 
  -6   2   3      256.36      237.17      3.27 o 
  -5   2   3       78.89       93.41      2.04 o 
  -4   2   3      325.16      319.44      3.58 o 
  -3   2   3      116.22      100.51      1.45 o 
  -2   2   3     2956.20     2988.02     20.30 o 
   0   2   3        0.86        0.14      0.23 o 
   1   2   3      709.75      759.69      5.66 o 
   2   2   3      105.49       86.95      1.42 o 
   3   2   3       22.54       17.35      0.87 o 
   4   2   3        1.62        2.10      0.67 o 
   5   2   3      321.43      351.44      4.78 o 
   6   2   3       14.26       14.01      1.80 o 
   7   2   3        2.77        2.26      2.08 o 
   8   2   3        0.36        2.07      2.41 o 
 -11   3   3        1.06        0.59      2.47 o 
 -10   3   3        0.00        3.38      1.41 o 
  -9   3   3       36.04       29.07      2.15 o 
  -8   3   3        2.71        1.98      0.89 o 
  -7   3   3        0.08       -0.68      0.68 o 
  -6   3   3        0.74        0.58      0.50 o 
  -5   3   3     1006.57     1031.82      9.11 o 
  -4   3   3       30.69       33.61      1.19 o 
  -3   3   3      107.81      135.95      1.65 o 
  -2   3   3     2271.70     2568.30     17.70 o 
  -1   3   3      410.39      448.48      4.40 o 
   0   3   3       19.11       18.77      0.84 o 
   1   3   3      620.34      676.07      5.44 o 
   2   3   3      361.82      362.27      3.40 o 
   3   3   3        1.69        1.32      0.43 o 
   4   3   3        1.04        0.03      0.54 o 
   5   3   3      305.13      309.28      4.41 o 
   6   3   3        0.19       -1.16      1.24 o 
   7   3   3        2.31        2.92      1.96 o 
   8   3   3        4.73        9.34      2.88 o 
 -11   4   3        3.48        5.50      2.43 o 
 -10   4   3        1.83        1.40      1.22 o 
  -9   4   3       21.02       14.85      1.60 o 
  -8   4   3        4.76        3.65      1.04 o 
  -7   4   3        3.83        1.52      0.77 o 
  -6   4   3        3.56        4.61      0.70 o 
  -5   4   3      288.63      303.16      3.63 o 
  -4   4   3       28.13       25.65      1.20 o 
  -3   4   3     2026.53     2059.46     13.47 o 
  -2   4   3      900.18      905.97      6.69 o 
  -1   4   3      926.24      972.06      7.50 o 
   0   4   3       36.09       34.49      1.15 o 
   1   4   3      152.30      138.34      1.99 o 
   2   4   3        5.16        5.26      0.54 o 
   3   4   3      119.54      129.11      2.50 o 
   4   4   3      394.82      396.50      4.60 o 
   5   4   3       11.70       13.32      1.08 o 
   6   4   3       49.00       51.49      2.70 o 
   7   4   3        2.88        2.53      1.68 o 
   8   4   3        8.75       14.37      3.11 o 
 -11   5   3        2.79        4.19      3.10 o 
 -10   5   3        1.05        1.14      1.11 o 
  -9   5   3       11.13        8.32      1.38 o 
  -8   5   3        0.87       -0.32      0.77 o 
  -7   5   3      114.36      102.30      3.04 o 
  -6   5   3       38.89       37.54      1.53 o 
  -5   5   3       23.74       21.75      0.81 o 
  -4   5   3      300.36      270.64      3.09 o 
  -3   5   3      872.52      901.63      7.32 o 
  -2   5   3      474.04      516.89      4.12 o 
  -1   5   3     1402.11     1437.80     10.68 o 
   0   5   3     3602.69     3905.78     26.73 o 
   1   5   3      707.35      738.11      6.19 o 
   2   5   3       70.93       66.71      1.46 o 
   3   5   3      224.33      256.85      3.49 o 
   4   5   3      648.71      667.89      6.57 o 
   5   5   3       44.34       45.51      1.67 o 
   6   5   3        1.67        1.80      1.21 o 
   7   5   3        0.05       -1.01      1.41 o 
   8   5   3        3.79        5.15      2.76 o 
 -11   6   3        2.93        5.54      2.85 o 
 -10   6   3        0.65        2.50      1.44 o 
  -9   6   3        3.99        2.63      1.05 o 
  -8   6   3       86.78       76.13      2.76 o 
  -7   6   3       20.43       14.97      1.39 o 
  -6   6   3        2.54        4.50      0.84 o 
  -5   6   3       55.62       52.82      1.31 o 
  -4   6   3       15.93       18.34      0.88 o 
  -3   6   3      853.66      968.20      8.02 o 
  -2   6   3       50.15       41.29      1.16 o 
  -1   6   3      874.58      867.36      6.83 o 
   0   6   3       51.67       64.46      2.10 o 
   1   6   3        4.87        5.28      0.58 o 
   2   6   3       99.14      110.76      1.91 o 
   3   6   3      146.54      148.97      2.70 o 
   4   6   3      455.37      482.84      5.31 o 
   5   6   3        0.32        0.24      0.59 o 
   6   6   3        4.00        3.82      1.21 o 
   7   6   3        0.74        2.87      1.54 o 
   8   6   3        2.18        7.23      3.14 o 
 -11   7   3        3.37        4.25      3.05 o 
 -10   7   3        5.03       10.79      2.85 o 
  -9   7   3        6.75        6.80      1.26 o 
  -8   7   3        0.12        0.05      1.28 o 
  -7   7   3        2.63        4.14      1.00 o 
  -6   7   3      836.11      825.34     10.15 o 
  -5   7   3       88.52       86.15      1.73 o 
  -4   7   3      224.34      245.45      2.87 o 
  -3   7   3        4.55        3.34      0.60 o 
  -2   7   3      697.80      778.65      6.39 o 
  -1   7   3        2.29        1.59      0.45 o 
   0   7   3      140.59      141.77      2.64 o 
   1   7   3        8.45        3.23      0.56 o 
   2   7   3        6.05       10.29      0.80 o 
   3   7   3        3.61        3.85      0.78 o 
   4   7   3        7.47        4.92      0.89 o 
   5   7   3        0.63        1.11      0.74 o 
   6   7   3       58.31       62.27      2.97 o 
   7   7   3        3.76        1.64      1.75 o 
   8   7   3        0.14        0.66      4.25 o 
 -10   8   3        1.47        1.03      2.00 o 
  -9   8   3        1.40        1.10      1.10 o 
  -8   8   3       22.35       17.60      1.73 o 
  -7   8   3       38.53       41.65      2.19 o 
  -6   8   3      135.39      142.25      3.23 o 
  -5   8   3      234.86      234.32      3.86 o 
  -4   8   3       11.45        8.00      0.74 o 
  -3   8   3      295.74      269.07      3.41 o 
  -2   8   3     1260.73     1291.24      9.48 o 
  -1   8   3      495.71      507.51      5.48 o 
   0   8   3      334.52      323.65      3.60 o 
   1   8   3       22.88       25.35      1.15 o 
   2   8   3      482.16      538.41      5.77 o 
   3   8   3        0.14        0.99      0.67 o 
   4   8   3        2.47        2.47      0.87 o 
   5   8   3       31.81       26.73      1.70 o 
   6   8   3        0.65        0.10      1.26 o 
   7   8   3        2.26        0.98      1.90 o 
   8   8   3        0.25       -2.62      4.82 o 
 -10   9   3        2.18        3.76      2.30 o 
  -9   9   3       16.93       18.43      1.88 o 
  -8   9   3        1.58        0.26      1.57 o 
  -7   9   3      169.36      171.54      4.00 o 
  -6   9   3       54.87       66.65      2.77 o 
  -5   9   3      103.39       97.55      2.78 o 
  -4   9   3       53.41       54.66      1.69 o 
  -3   9   3      237.97      255.00      3.52 o 
  -2   9   3       56.07       46.37      1.47 o 
  -1   9   3        0.27        0.05      0.50 o 
   0   9   3       97.59      100.07      1.97 o 
   1   9   3       18.83       19.37      1.14 o 
   2   9   3       30.50       35.16      2.15 o 
   3   9   3        0.26       -0.48      0.78 o 
   4   9   3       12.12        9.02      1.36 o 
   5   9   3        4.72        4.86      1.12 o 
   6   9   3       13.27       15.65      2.07 o 
   7   9   3        0.37       -0.83      1.64 o 
 -10  10   3        0.03       -2.05      2.05 o 
  -9  10   3        0.01        0.71      1.38 o 
  -8  10   3        2.23        3.90      1.35 o 
  -7  10   3      248.54      252.76      5.36 o 
  -6  10   3        5.30        3.17      1.11 o 
  -5  10   3        3.88        1.47      0.89 o 
  -4  10   3       19.48       20.40      1.30 o 
  -3  10   3       15.20       12.45      1.04 o 
  -2  10   3       20.41       23.10      1.13 o 
  -1  10   3        2.33        1.55      0.56 o 
   0  10   3        0.94       -0.06      0.56 o 
   1  10   3        5.81        4.79      0.82 o 
   2  10   3        0.33       -0.34      0.81 o 
   3  10   3       21.96       21.40      1.72 o 
   4  10   3        0.23        0.44      0.92 o 
   5  10   3        0.48        0.78      0.99 o 
   6  10   3        0.09        0.54      1.44 o 
   7  10   3       23.22       22.31      2.68 o 
 -10  11   3        1.05       -2.21      2.21 o 
  -9  11   3        1.77        3.62      1.49 o 
  -8  11   3       18.16       20.70      2.69 o 
  -7  11   3        0.55        1.99      1.45 o 
  -6  11   3        0.89        0.51      1.05 o 
  -5  11   3        0.14       -0.92      0.92 o 
  -4  11   3       17.60       13.06      1.16 o 
  -3  11   3       22.13       25.76      1.51 o 
  -2  11   3        8.56        8.31      1.04 o 
  -1  11   3        4.80        3.10      0.77 o 
   0  11   3       31.60       34.03      1.80 o 
   1  11   3        0.39        1.54      0.73 o 
   2  11   3       10.42        8.55      1.20 o 
   3  11   3       14.15       11.93      1.33 o 
   4  11   3        2.47        1.01      1.02 o 
   5  11   3       11.62        7.25      1.49 o 
   6  11   3        0.09        0.72      0.90 o 
   7  11   3        0.85       -0.26      1.95 o 
  -9  12   3        1.04       -0.47      1.54 o 
  -8  12   3        0.22        0.73      1.49 o 
  -7  12   3       84.59       88.73      4.03 o 
  -6  12   3       25.38       24.94      2.28 o 
  -5  12   3        0.78        1.41      1.08 o 
  -4  12   3        0.08       -0.69      0.69 o 
  -3  12   3       12.27       11.54      1.39 o 
  -2  12   3       26.78       30.44      2.16 o 
  -1  12   3        5.48        5.71      1.14 o 
   0  12   3       65.06       66.55      2.46 o 
   1  12   3        8.89        5.60      1.16 o 
   2  12   3       10.56       10.63      1.37 o 
   3  12   3        5.67        3.28      1.06 o 
   4  12   3        6.77        4.07      1.49 o 
   5  12   3        0.43       -0.22      1.09 o 
   6  12   3       11.27       13.37      1.57 o 
   7  12   3        2.49        0.54      2.48 o 
  -9  13   3        0.96        2.59      1.63 o 
  -8  13   3       21.13       19.58      2.45 o 
  -7  13   3        1.22        2.50      1.45 o 
  -6  13   3        7.02        5.31      1.50 o 
  -5  13   3       47.97       44.04      2.99 o 
  -4  13   3        8.69        6.21      1.31 o 
  -3  13   3       12.33       12.23      1.32 o 
  -2  13   3       12.66       11.52      1.31 o 
  -1  13   3      214.28      221.54      4.68 o 
   0  13   3        6.72        6.26      1.18 o 
   1  13   3        0.81       -1.17      1.17 o 
   2  13   3        0.00       -0.50      0.98 o 
   3  13   3       81.85       78.77      3.40 o 
   4  13   3        0.04        0.10      1.34 o 
   5  13   3        2.21        3.71      1.49 o 
   6  13   3        9.21       11.63      1.67 o 
  -9  14   3        0.33       -0.03      1.94 o 
  -8  14   3       13.05       13.86      2.39 o 
  -7  14   3        0.74        2.49      1.87 o 
  -6  14   3       16.78       15.74      2.13 o 
  -5  14   3        1.01        2.03      1.37 o 
  -4  14   3        7.17        5.43      1.70 o 
  -3  14   3        4.90        4.03      1.25 o 
  -2  14   3       23.16       21.20      1.69 o 
  -1  14   3        7.55        8.53      1.62 o 
   0  14   3       33.90       33.39      2.17 o 
   1  14   3        6.30        3.13      1.15 o 
   2  14   3        1.43        1.44      1.17 o 
   3  14   3        0.31       -0.18      1.27 o 
   4  14   3        4.75        2.79      1.61 o 
   5  14   3        0.41       -1.35      1.35 o 
   6  14   3        8.91       10.44      2.03 o 
  -8  15   3        0.01        4.30      2.21 o 
  -7  15   3        8.35        8.73      2.79 o 
  -6  15   3       21.42       19.79      2.40 o 
  -5  15   3        6.45        8.18      2.38 o 
  -4  15   3        4.35        4.33      2.19 o 
  -3  15   3        2.91        2.18      1.09 o 
  -2  15   3       35.17       32.68      2.10 o 
  -1  15   3        7.27        8.45      1.41 o 
   0  15   3      349.15      387.94      7.29 o 
   1  15   3        0.47       -0.04      1.31 o 
   2  15   3        5.25        3.92      1.43 o 
   3  15   3        8.88       10.63      2.12 o 
   4  15   3       28.60       24.89      2.62 o 
   5  15   3        0.16        1.07      1.56 o 
  -8  16   3        2.51       -1.05      2.83 o 
  -7  16   3       10.94       13.97      2.61 o 
  -6  16   3       13.42       17.11      2.46 o 
  -5  16   3        0.07        4.06      2.16 o 
  -4  16   3       64.14       74.47      4.07 o 
  -3  16   3       28.41       30.92      3.04 o 
  -2  16   3        4.92        5.94      1.29 o 
  -1  16   3       21.23       27.43      2.24 o 
   0  16   3       19.33       24.10      2.50 o 
   1  16   3       12.77       10.73      1.96 o 
   2  16   3        2.41        1.28      1.41 o 
   3  16   3       22.04       32.04      3.11 o 
   4  16   3        0.44        0.44      1.78 o 
   5  16   3        0.00       -0.55      2.04 o 
  -7  17   3        8.24       11.10      2.76 o 
  -6  17   3        1.71        2.77      1.82 o 
  -5  17   3        9.05        9.16      1.97 o 
  -4  17   3        6.42       10.53      2.66 o 
  -3  17   3        0.30        0.56      1.81 o 
  -2  17   3        7.34        6.18      1.77 o 
  -1  17   3       64.78       68.32      3.45 o 
   0  17   3       36.00       36.40      3.09 o 
   1  17   3        0.15       -0.21      1.32 o 
   2  17   3        1.30        2.07      1.68 o 
   3  17   3        0.29       -0.51      1.87 o 
   4  17   3        2.71        2.59      5.07 o 
  -6  18   3        0.21        0.55      1.90 o 
  -5  18   3       12.28       14.46      2.66 o 
  -4  18   3        2.02       -0.17      1.76 o 
  -3  18   3        0.14        2.98      1.76 o 
  -2  18   3        0.03       -1.03      1.24 o 
  -1  18   3       46.03       46.01      3.34 o 
   0  18   3        2.07        3.10      1.79 o 
   1  18   3        5.31        4.10      1.73 o 
   2  18   3        6.37        3.40      1.90 o 
   3  18   3        0.17       -0.44      2.08 o 
  -5  19   3        3.76        6.39      2.67 o 
  -4  19   3        0.04       -0.43      1.89 o 
  -3  19   3        0.57        0.72      1.95 o 
  -2  19   3        0.96       -0.63      1.63 o 
  -1  19   3       47.68       44.09      3.35 o 
   0  19   3        4.83        1.63      1.66 o 
   1  19   3        1.45        2.03      1.82 o 
   2  19   3        2.49        1.81      2.11 o 
  -4  20   3        0.26        1.58      2.33 o 
  -3  20   3        0.58        1.16      2.18 o 
  -2  20   3        0.55       -0.61      1.79 o 
  -1  20   3        2.17        1.89      1.77 o 
   0  20   3        0.43       -0.09      1.78 o 
   1  20   3        0.27        1.64      2.13 o 
 -12   0   4       18.70       30.03      6.89 o 
 -11   0   4        0.81        2.57      2.82 o 
 -10   0   4       11.84        6.26      2.20 o 
  -9   0   4        6.11        3.28      1.72 o 
  -8   0   4       54.76       48.11      3.41 o 
  -7   0   4       33.69       41.70      3.45 o 
  -6   0   4       48.75       42.16      1.66 o 
  -5   0   4      188.39      207.83      3.45 o 
  -4   0   4      113.82      130.20      2.62 o 
  -3   0   4     1033.50     1018.13     11.93 o 
  -2   0   4      467.80      456.29      5.70 o 
  -1   0   4      429.57      478.25      5.80 o 
   0   0   4     5016.93     5202.51     45.94 o 
   1   0   4      219.27      283.96      4.27 o 
   2   0   4        1.33       -0.48      0.48 o 
   3   0   4      564.06      534.09      8.99 o 
   4   0   4     2040.92     2126.78     24.55 o 
   5   0   4      155.26      166.11      6.14 o 
   6   0   4        4.51        2.83      2.08 o 
   7   0   4       39.24       50.64      6.23 o 
   8   0   4       11.71        8.07      5.63 o 
 -12   1   4        0.16        6.04      3.13 o 
 -11   1   4        0.51        1.37      2.06 o 
 -10   1   4        5.88        4.12      1.34 o 
  -9   1   4       30.51       26.66      2.15 o 
  -8   1   4        5.27        1.78      1.12 o 
  -7   1   4       16.76       15.39      1.20 o 
  -6   1   4        0.01       -0.13      0.42 o 
  -5   1   4      131.41      134.96      1.82 o 
  -4   1   4        4.59        5.04      0.48 o 
  -3   1   4      578.64      549.10      4.60 o 
  -2   1   4     1461.75     1459.03     10.16 o 
  -1   1   4       28.56       22.79      1.24 o 
   0   1   4     2022.69     2127.63     13.63 o 
   1   1   4      252.91      242.00      2.73 o 
   2   1   4      277.43      254.12      2.98 o 
   3   1   4      260.81      262.08      3.31 o 
   4   1   4      251.78      244.82      6.46 o 
   5   1   4        0.00        0.32      1.13 o 
   6   1   4        0.06        0.89      1.38 o 
   7   1   4        1.72        5.89      2.34 o 
   8   1   4        0.43        0.03      3.00 o 
 -12   2   4        3.87        1.33      3.08 o 
 -11   2   4        0.90        0.86      1.40 o 
 -10   2   4        0.00        0.95      1.14 o 
  -9   2   4       37.44       32.10      2.17 o 
  -8   2   4       53.77       47.28      2.37 o 
  -7   2   4        4.11        3.50      0.72 o 
  -6   2   4       44.79       63.40      1.76 o 
  -5   2   4        1.50        1.18      0.47 o 
  -4   2   4      313.99      343.31      3.39 o 
  -3   2   4      304.70      306.15      3.15 o 
  -2   2   4      394.18      310.38      3.28 o 
  -1   2   4        2.38        3.77      0.51 o 
   0   2   4     1065.25     1127.49      8.58 o 
   1   2   4      160.16      190.33      2.41 o 
   2   2   4       53.81       45.66      1.33 o 
   3   2   4       15.04        9.67      0.97 o 
   4   2   4      104.38      120.90      2.76 o 
   5   2   4      105.09      106.22      3.77 o 
   6   2   4        4.13        4.73      1.80 o 
   7   2   4        0.57       -1.22      2.06 o 
   8   2   4        0.09       -0.74      2.84 o 
 -12   3   4        0.14        0.09      3.71 o 
 -11   3   4        0.86        3.20      1.46 o 
 -10   3   4        7.31        6.67      1.51 o 
  -9   3   4      221.76      220.50      4.69 o 
  -8   3   4       28.01       21.75      1.69 o 
  -7   3   4        8.53        6.03      0.85 o 
  -6   3   4      491.33      487.20      5.49 o 
  -5   3   4      602.32      586.27      5.95 o 
  -4   3   4       13.31       12.81      0.88 o 
  -3   3   4       33.33       33.97      1.14 o 
  -2   3   4     1624.40     1593.89     11.63 o 
  -1   3   4     1860.56     1918.58     13.22 o 
   0   3   4      253.68      237.32      2.68 o 
   1   3   4      912.50     1061.42      7.73 o 
   2   3   4      123.54      110.95      1.81 o 
   3   3   4       54.82       44.61      1.59 o 
   4   3   4        9.62        9.10      1.05 o 
   5   3   4       13.14       10.58      1.51 o 
   6   3   4        0.65        2.14      1.60 o 
   7   3   4        0.22       -0.35      2.12 o 
   8   3   4        0.18       -1.30      3.05 o 
 -11   4   4        3.41        3.19      1.92 o 
 -10   4   4        0.45        2.34      1.52 o 
  -9   4   4        5.09        3.45      1.16 o 
  -8   4   4       20.77       19.80      1.66 o 
  -7   4   4       89.85       77.07      2.24 o 
  -6   4   4      250.70      258.88      4.48 o 
  -5   4   4      127.03      122.48      2.25 o 
  -4   4   4      260.32      254.13      3.06 o 
  -3   4   4      331.39      302.97      3.21 o 
  -2   4   4      128.76      121.26      1.87 o 
  -1   4   4       15.89       16.53      0.76 o 
   0   4   4       18.76       14.11      0.75 o 
   1   4   4       63.34       80.07      1.57 o 
   2   4   4       15.89       17.40      0.91 o 
   3   4   4      318.10      314.44      4.01 o 
   4   4   4        8.78        6.27      1.25 o 
   5   4   4        5.22        3.12      1.17 o 
   6   4   4        1.91        1.11      1.66 o 
   7   4   4        2.54        2.27      2.26 o 
   8   4   4        0.15        0.18      3.99 o 
 -11   5   4       12.42       16.80      2.20 o 
 -10   5   4        1.82        2.23      1.29 o 
  -9   5   4        0.30       -0.18      0.90 o 
  -8   5   4        0.09        0.08      0.79 o 
  -7   5   4     1360.16     1338.96     13.03 o 
  -6   5   4       15.98       12.74      1.04 o 
  -5   5   4      108.87      113.22      2.02 o 
  -4   5   4     1022.94     1142.11      8.24 o 
  -3   5   4     5532.14     5802.98     40.97 o 
  -2   5   4        1.85        0.32      0.35 o 
  -1   5   4      413.92      482.33      7.93 o 
   0   5   4      583.13      654.31      5.84 o 
   1   5   4      552.52      610.62      5.74 o 
   2   5   4      161.36      174.97      2.83 o 
   3   5   4        0.01       -0.08      0.56 o 
   4   5   4       75.72       76.10      2.57 o 
   5   5   4        4.78        4.12      1.31 o 
   6   5   4        5.17        5.67      1.82 o 
   7   5   4        0.22        0.76      2.13 o 
 -11   6   4       16.88       19.71      2.68 o 
 -10   6   4        0.21        1.52      1.13 o 
  -9   6   4       18.98       17.35      1.74 o 
  -8   6   4       13.94        9.48      1.28 o 
  -7   6   4      621.25      652.08      8.26 o 
  -6   6   4       18.36       17.55      1.21 o 
  -5   6   4      302.88      292.26      3.35 o 
  -4   6   4       16.28       24.35      1.18 o 
  -3   6   4      440.78      439.12      4.45 o 
  -2   6   4     1303.77     1303.40      9.67 o 
  -1   6   4      695.59      739.85      6.74 o 
   0   6   4      500.50      534.80      5.15 o 
   1   6   4       24.61       30.00      1.26 o 
   2   6   4      204.05      201.79      3.24 o 
   3   6   4       27.02       30.41      1.49 o 
   4   6   4       37.51       36.38      1.91 o 
   5   6   4        3.96        1.63      1.16 o 
   6   6   4       12.20       12.05      2.15 o 
   7   6   4        0.50        1.28      1.87 o 
 -11   7   4        2.66        4.94      1.54 o 
 -10   7   4        2.71        1.73      1.19 o 
  -9   7   4        0.23        1.71      1.24 o 
  -8   7   4       12.33        6.90      1.25 o 
  -7   7   4      122.74      124.84      3.32 o 
  -6   7   4      510.66      527.48      7.00 o 
  -5   7   4       45.53       42.55      1.57 o 
  -4   7   4      196.52      215.60      3.15 o 
  -3   7   4      347.65      326.43      3.76 o 
  -2   7   4     3396.84     3623.28     24.31 o 
  -1   7   4      563.34      568.58      5.44 o 
   0   7   4       64.46       69.49      1.65 o 
   1   7   4        8.35        9.70      0.82 o 
   2   7   4      148.39      157.66      2.97 o 
   3   7   4       18.30       17.96      1.39 o 
   4   7   4        6.43        8.35      2.17 o 
   5   7   4       21.56       21.50      2.22 o 
   6   7   4        0.03       -0.56      1.23 o 
   7   7   4        0.25       -1.53      2.06 o 
 -11   8   4        3.96        4.32      2.83 o 
 -10   8   4       13.31       13.45      1.82 o 
  -9   8   4       27.78       26.62      2.20 o 
  -8   8   4       19.36       17.85      1.69 o 
  -7   8   4       11.59       11.04      1.41 o 
  -6   8   4        1.70       -0.36      0.79 o 
  -5   8   4        0.32       -0.39      0.55 o 
  -4   8   4       49.42       58.43      1.90 o 
  -3   8   4       65.12       48.37      1.81 o 
  -2   8   4     4353.89     4686.29     31.08 o 
  -1   8   4      121.49      108.06      1.97 o 
   0   8   4      174.07      154.16      2.42 o 
   1   8   4      220.39      222.67      3.51 o 
   2   8   4      286.70      278.79      5.63 o 
   3   8   4        2.27       -0.78      0.93 o 
   4   8   4        4.32        5.81      1.29 o 
   5   8   4       10.32        5.92      1.68 o 
   6   8   4       27.87       33.04      2.72 o 
   7   8   4        1.98        1.46      2.30 o 
 -11   9   4        0.31       -0.78      4.03 o 
 -10   9   4        6.16        8.22      1.62 o 
  -9   9   4        5.51        6.05      1.44 o 
  -8   9   4       30.33       25.04      2.10 o 
  -7   9   4        1.05        1.40      0.99 o 
  -6   9   4        8.65        9.47      1.60 o 
  -5   9   4        0.28       -0.24      0.66 o 
  -4   9   4      154.43      156.38      3.42 o 
  -3   9   4        0.79        1.37      0.70 o 
  -2   9   4       61.06       55.50      1.98 o 
  -1   9   4      201.26      196.35      2.90 o 
   0   9   4       64.77       76.36      1.98 o 
   1   9   4       17.99       21.25      1.31 o 
   2   9   4       36.97       33.57      1.86 o 
   3   9   4       49.14       49.14      2.67 o 
   4   9   4       25.81       26.42      2.22 o 
   5   9   4        2.07        2.94      1.12 o 
   6   9   4        0.12        1.47      1.60 o 
   7   9   4        1.11        0.89      2.78 o 
 -10  10   4        2.15        2.66      1.44 o 
  -9  10   4        0.96        1.00      1.53 o 
  -8  10   4       12.64       14.20      1.77 o 
  -7  10   4       27.21       25.47      2.57 o 
  -6  10   4        0.01        0.34      1.00 o 
  -5  10   4        2.04        2.05      0.94 o 
  -4  10   4        0.11       -0.19      0.65 o 
  -3  10   4       79.89       83.12      2.26 o 
  -2  10   4       88.86       81.59      2.13 o 
  -1  10   4       71.12       70.92      2.23 o 
   0  10   4        0.11       -0.27      0.63 o 
   1  10   4       54.78       54.72      2.48 o 
   2  10   4        0.33        0.56      0.89 o 
   3  10   4        1.83        0.08      1.14 o 
   4  10   4       16.32       13.76      1.86 o 
   5  10   4        1.94        0.96      1.06 o 
   6  10   4        5.72        5.54      1.93 o 
 -10  11   4        1.07        1.50      1.43 o 
  -9  11   4        1.55        3.88      1.46 o 
  -8  11   4        7.95        9.40      1.76 o 
  -7  11   4        5.58        5.39      1.43 o 
  -6  11   4        2.24        2.50      1.32 o 
  -5  11   4        1.11        0.54      1.05 o 
  -4  11   4       49.26       48.15      2.18 o 
  -3  11   4       74.06       77.17      2.72 o 
  -2  11   4        3.42        1.80      0.86 o 
  -1  11   4      281.03      297.37      4.24 o 
   0  11   4        1.06       -0.04      0.70 o 
   1  11   4        0.58       -0.63      0.80 o 
   2  11   4        6.90        7.45      1.30 o 
   3  11   4       31.65       24.97      2.29 o 
   4  11   4        1.24        1.65      1.16 o 
   5  11   4        0.19        0.24      1.20 o 
   6  11   4       12.22        9.24      2.24 o 
 -10  12   4        0.20        3.10      1.78 o 
  -9  12   4       10.94       10.59      1.93 o 
  -8  12   4        0.00        0.46      1.39 o 
  -7  12   4        2.00        2.65      1.41 o 
  -6  12   4        0.66        1.77      1.18 o 
  -5  12   4        0.74       -0.20      1.12 o 
  -4  12   4        0.44        0.18      0.85 o 
  -3  12   4       32.66       32.06      2.18 o 
  -2  12   4       12.11       10.10      1.22 o 
  -1  12   4       23.61       24.49      2.26 o 
   0  12   4       12.08       11.94      1.35 o 
   1  12   4        0.16       -0.51      0.93 o 
   2  12   4        0.18        0.03      1.15 o 
   3  12   4        1.42       -0.40      1.07 o 
   4  12   4        0.25        0.95      1.27 o 
   5  12   4       24.93       24.77      2.35 o 
   6  12   4        0.20       -0.45      1.11 o 
  -9  13   4        3.56        5.32      1.91 o 
  -8  13   4        1.84        2.24      1.60 o 
  -7  13   4        7.10        8.57      1.80 o 
  -6  13   4        1.16        3.83      1.60 o 
  -5  13   4       79.51       77.00      4.20 o 
  -4  13   4        3.50        5.41      1.28 o 
  -3  13   4        1.20        0.15      0.91 o 
  -2  13   4       65.82       57.94      3.87 o 
  -1  13   4      107.37      115.73      3.28 o 
   0  13   4        3.10        2.05      1.14 o 
   1  13   4        0.39       -0.30      1.12 o 
   2  13   4       58.08       59.53      3.26 o 
   3  13   4        0.16       -0.83      1.10 o 
   4  13   4        0.18       -0.43      1.44 o 
   5  13   4        2.49        1.29      1.48 o 
   6  13   4        0.54        1.63      2.34 o 
  -9  14   4        0.01        0.89      1.90 o 
  -8  14   4        6.39        6.36      2.01 o 
  -7  14   4       30.12       34.98      3.87 o 
  -6  14   4        0.87        2.95      1.76 o 
  -5  14   4       56.26       55.08      3.65 o 
  -4  14   4        3.54        4.18      1.29 o 
  -3  14   4        1.14        0.65      1.05 o 
  -2  14   4       67.62       72.78      3.12 o 
  -1  14   4      139.36      148.10      3.79 o 
   0  14   4        0.05       -1.04      1.04 o 
   1  14   4        0.39        0.29      1.15 o 
   2  14   4       20.74       21.82      2.25 o 
   3  14   4        1.01        0.18      1.43 o 
   4  14   4        0.91       -0.50      1.47 o 
   5  14   4        0.13       -1.44      1.49 o 
  -8  15   4       13.29       14.51      2.78 o 
  -7  15   4        2.24        3.09      1.92 o 
  -6  15   4        9.02        7.55      2.37 o 
  -5  15   4        4.70        5.96      2.60 o 
  -4  15   4       68.99       74.35      6.43 o 
  -3  15   4        2.06        1.91      1.16 o 
  -2  15   4       30.05       29.82      2.15 o 
  -1  15   4        2.89        3.18      1.28 o 
   0  15   4       19.23       18.52      2.09 o 
   1  15   4        5.20        5.18      1.72 o 
   2  15   4       34.04       40.72      3.23 o 
   3  15   4        0.93       -1.45      1.45 o 
   4  15   4        0.14       -1.55      1.55 o 
   5  15   4        0.01        2.05      1.98 o 
  -8  16   4       46.21       37.50      4.03 o 
  -7  16   4        6.91        6.53      2.85 o 
  -6  16   4        7.10        5.09      4.36 o 
  -5  16   4        0.01        3.26      2.68 o 
  -4  16   4        0.07        2.04      2.84 o 
  -3  16   4        6.22        5.76      1.39 o 
  -2  16   4        1.36        0.22      1.15 o 
  -1  16   4       56.56       49.67      3.09 o 
   0  16   4       18.41       14.76      2.06 o 
   1  16   4        1.82        2.90      1.83 o 
   2  16   4        0.25        1.63      1.61 o 
   3  16   4       10.45        9.04      3.17 o 
   4  16   4        3.75        5.32      2.57 o 
  -7  17   4        0.34        2.08      2.07 o 
  -6  17   4        1.12        0.64      1.90 o 
  -5  17   4        0.41        2.42      2.43 o 
  -4  17   4       19.91       31.63      4.40 o 
  -3  17   4        0.15       -0.04      1.33 o 
  -2  17   4       11.84       12.19      1.80 o 
  -1  17   4       10.37       11.35      2.01 o 
   0  17   4        0.60       -1.21      1.21 o 
   1  17   4        5.73       10.66      2.39 o 
   2  17   4        6.93        4.29      2.09 o 
   3  17   4        1.30        2.33      2.05 o 
  -6  18   4        0.33        2.74      2.10 o 
  -5  18   4        0.01        4.15      2.52 o 
  -4  18   4        1.83        2.15      3.17 o 
  -3  18   4        7.67        8.22      1.96 o 
  -2  18   4        9.88        6.59      1.70 o 
  -1  18   4        6.44        4.90      1.89 o 
   0  18   4        1.46        1.77      2.09 o 
   1  18   4        0.33        1.03      2.05 o 
   2  18   4       14.04       18.72      3.04 o 
   3  18   4        0.21        7.67      5.83 o 
  -6  19   4        0.02       -0.21      2.71 o 
  -5  19   4        4.09        9.02      3.78 o 
  -4  19   4        0.27        3.57      3.24 o 
  -3  19   4        0.46       -1.24      1.90 o 
  -2  19   4        0.05        0.28      1.73 o 
  -1  19   4        0.04       -0.72      1.66 o 
   0  19   4        0.94        0.41      2.05 o 
   1  19   4        3.21        4.06      2.14 o 
   2  19   4        0.17        4.20      3.60 o 
  -4  20   4        0.05        1.00      2.15 o 
  -3  20   4        2.06        2.50      2.17 o 
  -2  20   4        0.11        0.04      2.26 o 
  -1  20   4        2.64       -0.70      1.83 o 
   0  20   4        0.39        1.56      2.19 o 
 -12   1   5        5.92        6.54      2.02 o 
 -11   1   5        2.81        3.32      1.61 o 
 -10   1   5        4.44        3.30      1.41 o 
  -9   1   5        1.55        0.24      0.91 o 
  -8   1   5        4.74        2.28      0.88 o 
  -7   1   5       52.86       50.06      1.85 o 
  -6   1   5        0.26        0.30      0.35 o 
  -5   1   5        4.22        2.24      0.42 o 
  -4   1   5     1403.91     1489.39     10.89 o 
  -3   1   5      856.93      832.80      6.57 o 
  -2   1   5      679.10      695.70      5.55 o 
  -1   1   5      714.84      712.40      6.15 o 
   0   1   5      104.30       95.48      1.68 o 
   1   1   5      166.18      151.66      2.63 o 
   2   1   5       38.87       42.30      1.49 o 
   3   1   5      727.98      758.63      8.44 o 
   4   1   5      423.67      484.48      8.09 o 
   5   1   5       14.34       16.82      2.14 o 
   6   1   5        0.42       -0.44      1.75 o 
   7   1   5       15.55       18.71      3.66 o 
 -12   2   5        3.82        6.31      2.05 o 
 -11   2   5        0.01       -0.40      1.38 o 
 -10   2   5        0.17        1.20      1.22 o 
  -9   2   5       37.98       29.47      2.03 o 
  -8   2   5       53.42       47.48      2.37 o 
  -7   2   5        3.26        3.44      0.73 o 
  -6   2   5      279.24      259.69      3.37 o 
  -5   2   5      143.26      131.27      1.98 o 
  -4   2   5      855.85      859.28      6.93 o 
  -3   2   5        2.09        4.18      0.53 o 
  -2   2   5      102.92      105.07      1.66 o 
  -1   2   5     2694.19     2838.24     20.08 o 
   0   2   5      528.85      558.81      5.22 o 
   1   2   5       28.25       26.18      1.02 o 
   2   2   5       59.87       51.46      1.64 o 
   3   2   5      670.93      720.61      8.73 o 
   4   2   5      128.79      140.04      4.10 o 
   5   2   5        0.00       -0.49      1.40 o 
   6   2   5        0.23       -0.62      1.80 o 
   7   2   5        1.72        3.90      2.83 o 
 -12   3   5        1.29        5.86      1.99 o 
 -11   3   5        0.05        1.89      1.47 o 
 -10   3   5        8.62        8.30      1.62 o 
  -9   3   5        0.69       -0.21      0.93 o 
  -8   3   5        0.25       -0.05      0.87 o 
  -7   3   5      757.69      764.24      7.69 o 
  -6   3   5       23.19       22.29      1.26 o 
  -5   3   5       91.02       84.99      1.59 o 
  -4   3   5       46.51       56.18      1.42 o 
  -3   3   5     2642.15     2929.22     20.60 o 
  -2   3   5      144.21      132.02      6.78 o 
  -1   3   5      223.66      214.73      2.76 o 
   0   3   5        6.35        6.89      0.69 o 
   1   3   5        0.10        1.74      0.46 o 
   2   3   5        2.97        2.61      0.63 o 
   3   3   5      142.21      154.87      3.64 o 
   4   3   5       93.79      100.83      3.55 o 
   5   3   5       15.93       16.92      2.27 o 
   6   3   5        0.09       -1.89      1.89 o 
   7   3   5        5.60       10.00      3.27 o 
 -12   4   5        7.71        8.12      1.96 o 
 -11   4   5        7.30        9.43      1.78 o 
 -10   4   5        5.37        5.83      1.42 o 
  -9   4   5       28.33       22.74      1.95 o 
  -8   4   5        4.96        4.35      1.07 o 
  -7   4   5      384.83      357.51      4.82 o 
  -6   4   5      203.90      197.07      3.19 o 
  -5   4   5       28.24       26.73      1.08 o 
  -4   4   5       47.31       47.04      1.37 o 
  -3   4   5      572.21      598.31      5.47 o 
  -2   4   5       15.10       19.99      1.31 o 
  -1   4   5       61.03       61.20      1.28 o 
   0   4   5       25.73       31.79      1.08 o 
   1   4   5       84.00       82.38      1.93 o 
   2   4   5        1.79        1.51      0.62 o 
   3   4   5       22.15       17.94      1.69 o 
   4   4   5        0.77        1.09      1.10 o 
   5   4   5       20.92       23.40      2.65 o 
   6   4   5        0.83       -0.62      1.92 o 
   7   4   5        5.26        1.89      3.12 o 
 -12   5   5        8.78        8.16      2.68 o 
 -11   5   5        0.72        3.14      1.44 o 
 -10   5   5        7.48        6.55      1.45 o 
  -9   5   5       18.35       19.93      1.86 o 
  -8   5   5      204.61      198.86      6.23 o 
  -7   5   5      135.04      141.34      3.07 o 
  -6   5   5       33.89       30.27      1.52 o 
  -5   5   5        6.85        9.07      0.74 o 
  -4   5   5      693.29      778.04      6.80 o 
  -3   5   5      377.24      350.13      3.80 o 
  -2   5   5      195.43      206.21      2.58 o 
  -1   5   5      451.49      446.15      5.52 o 
   0   5   5        0.11       -0.38      0.38 o 
   1   5   5       86.47       86.77      1.90 o 
   2   5   5       12.67       15.72      1.36 o 
   3   5   5        0.03       -0.34      0.94 o 
   4   5   5        0.00       -1.06      1.06 o 
   5   5   5        7.64        8.55      1.81 o 
   6   5   5        0.04        0.81      2.00 o 
   7   5   5        5.26        2.47      3.14 o 
 -11   6   5        0.17        1.93      1.45 o 
 -10   6   5        1.31        0.11      1.29 o 
  -9   6   5        0.06        0.76      1.01 o 
  -8   6   5      291.75      289.40      6.12 o 
  -7   6   5       43.70       40.02      2.06 o 
  -6   6   5      254.71      260.00      4.11 o 
  -5   6   5        6.89        6.67      0.73 o 
  -4   6   5      127.72      119.38      2.10 o 
  -3   6   5     1003.00     1022.08      8.48 o 
  -2   6   5      115.87      106.44      2.92 o 
  -1   6   5       81.29       75.32      1.65 o 
   0   6   5       38.71       41.86      1.44 o 
   1   6   5        5.71       10.49      0.88 o 
   2   6   5        3.63        2.99      1.05 o 
   3   6   5        9.56        7.18      1.39 o 
   4   6   5        1.56       -0.40      1.12 o 
   5   6   5        0.10       -1.34      1.45 o 
   6   6   5       19.41       17.93      2.98 o 
   7   6   5        0.47        0.64      2.84 o 
 -11   7   5        0.82        2.18      1.45 o 
 -10   7   5       27.37       23.06      2.36 o 
  -9   7   5        0.00        1.00      1.01 o 
  -8   7   5      220.18      234.56      4.71 o 
  -7   7   5       19.81       17.82      1.59 o 
  -6   7   5      257.47      242.13      4.64 o 
  -5   7   5       54.62       56.29      1.85 o 
  -4   7   5      133.55      155.76      2.90 o 
  -3   7   5     1341.48     1500.76     11.88 o 
  -2   7   5      289.38      316.48      3.59 o 
  -1   7   5       15.13       16.92      1.01 o 
   0   7   5        2.76        1.93      0.60 o 
   1   7   5      172.66      165.99      3.03 o 
   2   7   5       16.65       14.26      1.56 o 
   3   7   5        6.50        3.71      1.26 o 
   4   7   5       11.43        9.67      1.67 o 
   5   7   5        6.27        9.12      2.22 o 
   6   7   5        8.65       11.54      2.73 o 
   7   7   5        0.04       -1.72      5.82 o 
 -11   8   5        0.20        0.31      1.47 o 
 -10   8   5        5.00        7.39      1.65 o 
  -9   8   5        0.06        0.52      1.21 o 
  -8   8   5       16.24       19.00      2.18 o 
  -7   8   5       17.01       15.65      1.55 o 
  -6   8   5        0.65        0.19      0.78 o 
  -5   8   5        8.89        6.47      0.89 o 
  -4   8   5        5.10        6.59      0.79 o 
  -3   8   5        0.00       -0.17      0.59 o 
  -2   8   5        3.62        3.19      0.81 o 
  -1   8   5       31.69       35.64      1.55 o 
   0   8   5       13.38       11.40      1.02 o 
   1   8   5        2.12        2.14      0.83 o 
   2   8   5        0.09       -0.20      1.00 o 
   3   8   5        1.75        2.00      1.20 o 
   4   8   5        0.20       -1.17      1.17 o 
   5   8   5       14.30       16.07      2.44 o 
   6   8   5        5.69        4.16      2.76 o 
 -11   9   5        1.41        0.01      1.58 o 
 -10   9   5        0.09        1.71      1.59 o 
  -9   9   5       12.00       14.19      2.00 o 
  -8   9   5       12.85       13.29      2.07 o 
  -7   9   5       38.39       36.85      2.43 o 
  -6   9   5       47.32       51.93      2.33 o 
  -5   9   5       17.14       18.25      1.28 o 
  -4   9   5        6.92        6.66      0.85 o 
  -3   9   5       11.28       12.26      1.29 o 
  -2   9   5      617.56      607.11      6.06 o 
  -1   9   5      112.78      118.00      2.32 o 
   0   9   5       16.27       19.73      1.24 o 
   1   9   5        0.04       -0.02      0.83 o 
   2   9   5      231.15      226.49      5.70 o 
   3   9   5        9.05        7.86      1.63 o 
   4   9   5       27.87       28.49      2.49 o 
   5   9   5       19.96       26.24      3.21 o 
   6   9   5        0.09       -1.86      1.86 o 
 -11  10   5        0.01       -0.35      1.71 o 
 -10  10   5        0.02        0.86      1.39 o 
  -9  10   5        7.07        6.98      1.61 o 
  -8  10   5        2.28        1.60      1.17 o 
  -7  10   5       25.59       22.65      2.05 o 
  -6  10   5       22.09       20.16      2.25 o 
  -5  10   5       29.67       27.92      1.87 o 
  -4  10   5       21.20       27.21      1.70 o 
  -3  10   5      212.18      215.45      3.44 o 
  -2  10   5        1.15        1.98      0.71 o 
  -1  10   5      212.69      216.34      3.33 o 
   0  10   5        1.17        1.00      0.78 o 
   1  10   5        0.51        0.31      1.04 o 
   2  10   5        1.35        3.21      1.26 o 
   3  10   5        0.39        0.17      1.22 o 
   4  10   5        0.16        0.36      1.38 o 
   5  10   5       39.99       47.33      3.80 o 
   6  10   5        1.62        2.05      2.10 o 
 -10  11   5        0.19       -0.45      1.79 o 
  -9  11   5        4.15        5.36      1.56 o 
  -8  11   5        6.16        3.61      1.45 o 
  -7  11   5        4.51        3.27      1.29 o 
  -6  11   5       46.92       42.27      2.66 o 
  -5  11   5        0.26        1.69      0.96 o 
  -4  11   5        0.72        0.40      0.83 o 
  -3  11   5      102.14       96.02      2.69 o 
  -2  11   5        8.39        6.90      1.11 o 
  -1  11   5      285.36      280.79      4.42 o 
   0  11   5        3.23        2.03      0.88 o 
   1  11   5       19.07       16.66      1.81 o 
   2  11   5        0.55        0.50      1.08 o 
   3  11   5       35.57       29.08      2.49 o 
   4  11   5        9.32        8.07      2.08 o 
   5  11   5        0.13       -0.22      1.32 o 
   6  11   5        0.18        0.12      2.43 o 
 -10  12   5        0.09        1.06      2.18 o 
  -9  12   5        1.16        3.56      1.59 o 
  -8  12   5        4.46        7.28      1.70 o 
  -7  12   5        0.00        2.05      1.31 o 
  -6  12   5        0.96        2.78      1.26 o 
  -5  12   5      107.59      107.96      3.79 o 
  -4  12   5       18.11       13.82      1.44 o 
  -3  12   5        5.57        3.02      1.07 o 
  -2  12   5       29.30       26.41      1.86 o 
  -1  12   5      776.39      818.96     11.14 o 
   0  12   5        3.39        2.84      1.14 o 
   1  12   5       53.01       63.18      3.26 o 
   2  12   5        0.29       -0.43      1.28 o 
   3  12   5       37.76       40.18      2.97 o 
   4  12   5        1.98        1.04      1.36 o 
   5  12   5        3.33        0.86      1.52 o 
 -10  13   5        4.11        4.28      2.66 o 
  -9  13   5        3.63        5.26      1.92 o 
  -8  13   5        0.21        1.36      2.08 o 
  -7  13   5        7.94        7.06      1.87 o 
  -6  13   5       36.83       36.45      3.04 o 
  -5  13   5       11.04       12.60      1.99 o 
  -4  13   5       10.18        6.50      1.28 o 
  -3  13   5        0.00       -0.49      0.93 o 
  -2  13   5       90.55       92.99      3.28 o 
  -1  13   5       44.39       43.59      2.38 o 
   0  13   5        3.09        5.98      1.52 o 
   1  13   5       15.48       11.05      2.16 o 
   2  13   5       27.21       27.73      2.80 o 
   3  13   5        0.80        0.92      1.31 o 
   4  13   5        0.91        0.03      1.44 o 
   5  13   5        0.22        0.40      1.62 o 
  -9  14   5       26.83       25.38      4.24 o 
  -8  14   5       10.44       10.87      2.24 o 
  -7  14   5        0.07        0.23      2.46 o 
  -6  14   5       26.44       30.73      2.98 o 
  -5  14   5        0.13        0.18      1.38 o 
  -4  14   5        0.03        0.36      1.09 o 
  -3  14   5        0.15       -0.58      1.00 o 
  -2  14   5      396.82      429.97      6.33 o 
  -1  14   5        1.75        0.72      1.21 o 
   0  14   5        8.20        6.74      1.59 o 
   1  14   5        0.10       -1.51      1.69 o 
   2  14   5        8.08        4.38      1.73 o 
   3  14   5        0.06       -0.49      1.47 o 
   4  14   5        0.45       -0.50      1.65 o 
  -9  15   5        0.39        0.88      2.45 o 
  -8  15   5       19.89       20.14      2.91 o 
  -7  15   5        2.59        0.09      2.98 o 
  -6  15   5       32.13       31.14      3.20 o 
  -5  15   5        9.58        7.52      1.90 o 
  -4  15   5        1.01        0.03      1.19 o 
  -3  15   5        1.88        0.65      1.09 o 
  -2  15   5      149.18      160.98      5.30 o 
  -1  15   5       18.80       20.00      2.18 o 
   0  15   5        0.23       -1.78      1.78 o 
   1  15   5        0.03        0.20      1.78 o 
   2  15   5        9.36        6.02      1.77 o 
   3  15   5        0.26       -0.41      1.58 o 
   4  15   5        1.23        2.37      2.18 o 
  -8  16   5        0.13        4.32      2.26 o 
  -7  16   5        0.60        1.18      2.55 o 
  -6  16   5        4.62        5.19      2.32 o 
  -5  16   5        3.48        4.55      2.05 o 
  -4  16   5        1.04        0.70      1.88 o 
  -3  16   5        5.34        4.78      1.44 o 
  -2  16   5       11.63       14.31      2.17 o 
  -1  16   5        7.32        4.74      1.70 o 
   0  16   5        0.27       -0.59      1.43 o 
   1  16   5        1.90        2.28      1.62 o 
   2  16   5        1.97        2.69      2.05 o 
   3  16   5        2.09        2.68      2.06 o 
  -7  17   5        4.31        0.79      2.63 o 
  -6  17   5        1.04        0.67      2.54 o 
  -5  17   5       14.39       12.78      3.69 o 
  -4  17   5        1.27        1.93      2.57 o 
  -3  17   5        0.05        1.53      1.56 o 
  -2  17   5       25.45       30.38      3.79 o 
  -1  17   5        0.11        0.31      1.73 o 
   0  17   5        5.75        5.89      2.11 o 
   1  17   5        0.06        0.52      1.71 o 
   2  17   5        3.39        2.33      1.87 o 
   3  17   5        2.30        2.72      5.07 o 
  -7  18   5        4.70        2.50      3.26 o 
  -6  18   5        0.88        3.99      4.72 o 
  -5  18   5        0.03        0.05      2.69 o 
  -4  18   5        4.89        3.37      3.19 o 
  -3  18   5        0.70        1.59      1.61 o 
  -2  18   5        1.40        4.23      1.87 o 
  -1  18   5        0.70       -1.86      1.86 o 
   0  18   5        0.14        0.68      1.96 o 
   1  18   5        0.33        0.54      2.07 o 
   2  18   5        0.08        0.52      2.44 o 
  -6  19   5        1.38        3.03      3.71 o 
  -5  19   5        1.92        5.88      3.63 o 
  -4  19   5        0.00        6.19      4.37 o 
  -3  19   5        5.55        4.14      2.10 o 
  -2  19   5        0.23        0.98      1.88 o 
  -1  19   5        2.56        2.90      2.28 o 
   0  19   5        1.12       -0.18      2.19 o 
   1  19   5        0.09        2.11      2.50 o 
  -4  20   5        2.37       -1.63      2.39 o 
  -3  20   5        0.25       -2.43      2.43 o 
  -2  20   5        0.65        3.80      2.44 o 
  -1  20   5        4.27        4.96      2.66 o 
 -12   0   6        2.71        6.43      4.69 o 
 -11   0   6        0.16       -1.47      2.26 o 
 -10   0   6       47.65       47.16      4.03 o 
  -9   0   6        1.05        0.25      1.12 o 
  -8   0   6      177.91      156.97      5.17 o 
  -7   0   6      523.35      508.53      9.55 o 
  -6   0   6      291.56      283.49      4.68 o 
  -5   0   6      345.10      328.42      5.29 o 
  -4   0   6        0.11        4.16      1.19 o 
  -3   0   6      687.59      643.40      8.22 o 
  -2   0   6     1758.11     1857.05     19.38 o 
  -1   0   6      495.07      442.93      6.03 o 
   0   0   6     1545.07     1738.16     17.63 o 
   1   0   6      101.07      111.03      4.25 o 
   2   0   6      617.43      640.70     12.28 o 
   3   0   6       10.35        9.64      2.16 o 
   4   0   6       74.53       78.42      6.14 o 
   5   0   6        4.65        5.75      2.70 o 
   6   0   6        6.18        7.19      5.52 o 
 -12   1   6        4.64        5.66      1.96 o 
 -11   1   6        3.91        5.42      1.64 o 
 -10   1   6        7.50        5.20      1.48 o 
  -9   1   6       64.51       52.13      2.65 o 
  -8   1   6      519.61      486.84      6.11 o 
  -7   1   6        8.85        7.04      0.83 o 
  -6   1   6      129.73      105.53      1.91 o 
  -5   1   6      777.11      817.18      6.97 o 
  -4   1   6     1561.39     1621.88     11.90 o 
  -3   1   6       37.15       38.64      1.25 o 
  -2   1   6      446.88      451.83      4.38 o 
  -1   1   6      184.05      220.19      3.03 o 
   0   1   6       18.59       21.80      1.03 o 
   1   1   6       13.21       14.66      1.12 o 
   2   1   6       24.65       23.51      1.74 o 
   3   1   6       77.74       83.89      3.75 o 
   4   1   6        8.76        8.60      1.89 o 
   5   1   6       14.28       13.58      2.34 o 
   6   1   6        0.02       -0.46      2.12 o 
 -12   2   6       11.21       11.75      2.26 o 
 -11   2   6        0.02        2.45      1.46 o 
 -10   2   6        0.71        1.11      1.17 o 
  -9   2   6        2.04        2.33      1.05 o 
  -8   2   6      858.56      876.16      9.36 o 
  -7   2   6       90.90       77.75      2.07 o 
  -6   2   6       10.93       12.30      0.80 o 
  -5   2   6      357.99      399.84      4.18 o 
  -4   2   6      871.08      832.92      7.66 o 
  -3   2   6       64.06       48.84      1.59 o 
  -2   2   6        8.76        8.77      0.79 o 
  -1   2   6     1927.34     2117.10     15.80 o 
   0   2   6      786.31      878.03      9.35 o 
   1   2   6      117.21      116.56      2.51 o 
   2   2   6       53.03       57.53      2.36 o 
   3   2   6      282.58      317.64      6.15 o 
   4   2   6       78.22       79.99      4.37 o 
   5   2   6        1.01        0.73      1.64 o 
   6   2   6        0.96        1.38      2.33 o 
 -12   3   6        4.51        6.79      1.98 o 
 -11   3   6       23.55       19.95      2.86 o 
 -10   3   6       13.00       11.78      1.68 o 
  -9   3   6        3.34        3.30      1.19 o 
  -8   3   6      113.28      119.28      3.85 o 
  -7   3   6      196.95      179.18      3.22 o 
  -6   3   6        0.01       -0.37      0.37 o 
  -5   3   6       24.26       28.52      1.25 o 
  -4   3   6       67.46       50.70      1.57 o 
  -3   3   6       29.55       36.15      1.27 o 
  -2   3   6        4.90        3.93      0.50 o 
  -1   3   6       64.25       51.88      1.67 o 
   0   3   6        6.45        5.11      0.67 o 
   1   3   6        1.94        2.71      0.74 o 
   2   3   6      215.98      218.67      3.93 o 
   3   3   6      206.58      226.36      5.96 o 
   4   3   6       31.87       39.73      3.16 o 
   5   3   6        6.48        5.28      1.87 o 
   6   3   6       11.79       17.70      3.25 o 
 -12   4   6        2.29        3.26      1.74 o 
 -11   4   6       10.16       10.43      1.91 o 
 -10   4   6       11.29        6.72      1.50 o 
  -9   4   6       37.12       27.65      2.15 o 
  -8   4   6       15.56       14.99      1.43 o 
  -7   4   6      145.49      144.58      2.92 o 
  -6   4   6       17.12       17.96      1.56 o 
  -5   4   6       19.53       21.21      1.09 o 
  -4   4   6        0.38        1.08      0.51 o 
  -3   4   6      103.06       94.45      1.92 o 
  -2   4   6        2.78        2.39      0.48 o 
  -1   4   6      419.19      418.81      4.60 o 
   0   4   6      101.61      107.88      2.25 o 
   1   4   6        0.40        0.30      0.61 o 
   2   4   6        9.72        6.51      1.28 o 
   3   4   6      173.83      185.06      4.86 o 
   4   4   6       26.83       26.23      2.52 o 
   5   4   6        6.19        6.05      1.99 o 
   6   4   6        2.76        3.32      2.26 o 
 -12   5   6        0.18        1.68      1.65 o 
 -11   5   6        6.19        8.24      1.88 o 
 -10   5   6        6.23        6.08      1.46 o 
  -9   5   6       35.00       31.99      2.32 o 
  -8   5   6        3.84        5.12      1.26 o 
  -7   5   6      133.65      129.17      2.95 o 
  -6   5   6        7.15        6.90      0.97 o 
  -5   5   6      109.37      132.55      2.67 o 
  -4   5   6        8.00        8.69      0.85 o 
  -3   5   6      191.87      225.70      3.02 o 
  -2   5   6        1.35       -0.12      0.40 o 
  -1   5   6      108.62      121.10      1.98 o 
   0   5   6        0.57        0.01      0.58 o 
   1   5   6       35.49       33.38      1.85 o 
   2   5   6        0.41       -0.81      0.92 o 
   3   5   6        0.15        0.33      1.18 o 
   4   5   6       37.31       38.61      3.00 o 
   5   5   6       13.75       13.14      3.32 o 
   6   5   6        0.42       -0.05      2.17 o 
 -12   6   6        2.33        5.33      1.77 o 
 -11   6   6       21.42       19.94      2.14 o 
 -10   6   6       35.18       31.71      2.40 o 
  -9   6   6        9.47        8.67      1.44 o 
  -8   6   6       32.57       31.57      2.51 o 
  -7   6   6       39.66       42.83      2.50 o 
  -6   6   6       79.26       82.22      2.75 o 
  -5   6   6      200.18      204.01      2.95 o 
  -4   6   6        4.57        3.49      0.61 o 
  -3   6   6      539.92      540.53      5.42 o 
  -2   6   6      126.07      120.35      2.64 o 
  -1   6   6      216.86      217.94      3.84 o 
   0   6   6       57.33       50.48      2.17 o 
   1   6   6       16.43       14.09      1.34 o 
   2   6   6       50.43       42.17      2.55 o 
   3   6   6       15.19       17.13      1.94 o 
   4   6   6        0.02       -1.24      1.40 o 
   5   6   6        0.01       -1.95      1.95 o 
   6   6   6        2.38       -0.87      2.70 o 
 -12   7   6        2.58        3.09      2.12 o 
 -11   7   6        0.04        3.48      1.52 o 
 -10   7   6       19.75       20.08      2.07 o 
  -9   7   6       34.39       41.62      2.81 o 
  -8   7   6        6.39        5.30      1.20 o 
  -7   7   6        0.52       -0.75      0.75 o 
  -6   7   6        2.29        0.73      0.74 o 
  -5   7   6       76.82       72.53      2.29 o 
  -4   7   6       19.30       24.53      1.30 o 
  -3   7   6        1.41        0.78      0.78 o 
  -2   7   6      290.21      301.82      3.78 o 
  -1   7   6        1.73        0.37      0.56 o 
   0   7   6        6.76        3.57      0.88 o 
   1   7   6        4.69        2.89      1.08 o 
   2   7   6       14.17        7.67      1.40 o 
   3   7   6        1.55        0.46      1.24 o 
   4   7   6       17.50       13.83      2.65 o 
   5   7   6        2.12        3.90      2.56 o 
   6   7   6        5.76        6.38      5.73 o 
 -11   8   6        1.28        4.03      1.58 o 
 -10   8   6        1.71        2.59      1.32 o 
  -9   8   6        0.00        0.85      1.16 o 
  -8   8   6       20.93       18.27      1.76 o 
  -7   8   6        4.23        4.50      1.12 o 
  -6   8   6       82.01       78.24      2.76 o 
  -5   8   6       55.82       48.22      1.78 o 
  -4   8   6      857.47      938.46      8.55 o 
  -3   8   6        0.04        0.78      0.67 o 
  -2   8   6       24.03       29.72      1.39 o 
  -1   8   6        9.40        7.75      0.92 o 
   0   8   6      105.79       98.31      3.17 o 
   1   8   6       29.72       28.96      2.09 o 
   2   8   6       41.11       32.92      2.36 o 
   3   8   6        0.06       -0.75      1.22 o 
   4   8   6        9.75       11.21      2.41 o 
   5   8   6        4.35        7.04      2.65 o 
   6   8   6        3.33        2.10      2.89 o 
 -11   9   6        1.95        3.25      1.72 o 
 -10   9   6        0.24        0.61      1.54 o 
  -9   9   6        4.99        3.98      1.45 o 
  -8   9   6       20.01       16.67      1.82 o 
  -7   9   6        1.02        0.15      0.99 o 
  -6   9   6        6.09        8.19      1.18 o 
  -5   9   6       14.23       17.58      1.18 o 
  -4   9   6       51.57       45.98      1.91 o 
  -3   9   6       35.72       38.57      1.77 o 
  -2   9   6        0.82        0.93      0.62 o 
  -1   9   6        8.55        7.03      1.00 o 
   0   9   6        7.82        7.68      1.21 o 
   1   9   6       35.49       23.83      2.03 o 
   2   9   6        6.48        8.15      1.64 o 
   3   9   6        2.16        0.40      1.44 o 
   4   9   6        0.04       -0.30      1.75 o 
   5   9   6        0.20       -0.10      2.14 o 
 -11  10   6        0.18        0.24      1.63 o 
 -10  10   6        0.26        0.97      2.06 o 
  -9  10   6        1.68        1.35      1.73 o 
  -8  10   6        5.41        3.32      1.25 o 
  -7  10   6       24.38       25.73      2.64 o 
  -6  10   6      248.68      228.72      4.77 o 
  -5  10   6        7.07        5.47      1.00 o 
  -4  10   6       11.95        9.49      1.28 o 
  -3  10   6        0.02        0.11      0.79 o 
  -2  10   6      948.40      973.75      9.41 o 
  -1  10   6        7.59        9.38      1.11 o 
   0  10   6        0.00        0.42      1.00 o 
   1  10   6       38.81       26.44      2.70 o 
   2  10   6        2.03        0.39      1.27 o 
   3  10   6        4.86        3.85      1.60 o 
   4  10   6        0.90        2.27      1.97 o 
   5  10   6       10.93       14.66      2.92 o 
 -11  11   6        1.33        1.02      1.95 o 
 -10  11   6        1.99        3.87      1.68 o 
  -9  11   6        9.51       10.00      1.78 o 
  -8  11   6        3.78        4.82      1.40 o 
  -7  11   6        0.03        0.23      1.30 o 
  -6  11   6        1.64        0.08      0.99 o 
  -5  11   6       41.31       35.38      3.24 o 
  -4  11   6       97.45       97.48      3.17 o 
  -3  11   6      958.24      983.60     10.29 o 
  -2  11   6       64.66       70.93      2.69 o 
  -1  11   6       21.81       21.11      1.85 o 
   0  11   6      119.53      133.26      4.09 o 
   1  11   6      140.18      142.29      4.35 o 
   2  11   6       30.02       33.12      2.66 o 
   3  11   6        1.43        1.35      1.42 o 
   4  11   6        9.78       14.29      2.53 o 
   5  11   6        0.59        2.72      1.67 o 
 -10  12   6        1.74        4.74      2.65 o 
  -9  12   6        7.15        6.77      2.64 o 
  -8  12   6        1.06        3.08      1.41 o 
  -7  12   6       47.03       46.67      3.19 o 
  -6  12   6       13.03       12.29      2.14 o 
  -5  12   6       49.84       48.86      2.85 o 
  -4  12   6       11.06        8.89      1.57 o 
  -3  12   6      337.70      338.95      5.53 o 
  -2  12   6       26.79       31.94      2.07 o 
  -1  12   6       60.45       62.56      3.27 o 
   0  12   6        3.13        1.01      1.19 o 
   1  12   6        8.73        7.76      1.68 o 
   2  12   6        3.05        1.69      1.65 o 
   3  12   6        0.47       -0.06      1.49 o 
   4  12   6        1.72       -0.20      1.91 o 
 -10  13   6       12.11       16.01      2.69 o 
  -9  13   6        1.33        6.71      1.85 o 
  -8  13   6        5.52        5.74      2.21 o 
  -7  13   6       13.60       10.83      2.53 o 
  -6  13   6        4.99        4.64      2.33 o 
  -5  13   6       22.74       17.62      2.04 o 
  -4  13   6       12.14        7.44      1.42 o 
  -3  13   6        1.85        1.88      1.11 o 
  -2  13   6      169.15      172.85      4.01 o 
  -1  13   6        5.58        3.78      1.41 o 
   0  13   6        1.79        2.73      1.56 o 
   1  13   6        0.09       -1.59      1.59 o 
   2  13   6       15.97        8.78      2.02 o 
   3  13   6       13.68       13.22      2.18 o 
   4  13   6        0.42        0.44      1.67 o 
  -9  14   6        0.14        1.42      1.83 o 
  -8  14   6        0.10       -0.96      1.59 o 
  -7  14   6        0.05        1.95      1.71 o 
  -6  14   6        2.16        1.56      2.49 o 
  -5  14   6       17.00       13.30      1.92 o 
  -4  14   6        0.27        0.41      1.05 o 
  -3  14   6        0.25        1.06      1.08 o 
  -2  14   6       33.07       27.31      2.11 o 
  -1  14   6        1.43        0.72      2.19 o 
   0  14   6        1.70        0.80      1.71 o 
   1  14   6        0.83       -1.17      2.19 o 
   2  14   6        0.52        0.03      1.95 o 
   3  14   6        1.96        1.61      1.66 o 
   4  14   6        0.69        1.17      2.05 o 
  -9  15   6        0.17       -0.95      2.18 o 
  -8  15   6        0.27       -0.44      2.66 o 
  -7  15   6        0.22        2.66      2.28 o 
  -6  15   6       14.35        9.48      2.15 o 
  -5  15   6        0.18       -0.57      1.98 o 
  -4  15   6        2.37        2.92      1.79 o 
  -3  15   6        4.02        3.12      1.27 o 
  -2  15   6        4.11        3.69      1.42 o 
  -1  15   6        0.47       -0.21      1.42 o 
   0  15   6        7.26        6.93      1.91 o 
   1  15   6        1.76       -1.65      2.67 o 
   2  15   6        1.49       -0.16      1.65 o 
   3  15   6        1.99       -0.59      1.85 o 
  -8  16   6        2.12        4.10      2.24 o 
  -7  16   6        1.45        1.41      1.95 o 
  -6  16   6        0.21       -1.66      1.66 o 
  -5  16   6        2.49        5.17      2.64 o 
  -4  16   6        0.80        0.04      2.58 o 
  -3  16   6        0.50       -0.01      1.17 o 
  -2  16   6        0.63       -1.48      1.48 o 
  -1  16   6        1.25       -1.13      1.44 o 
   0  16   6        3.26        1.74      2.52 o 
   1  16   6        1.58        3.02      1.74 o 
   2  16   6        0.24        1.69      1.85 o 
  -8  17   6        5.51       -0.06      4.87 o 
  -7  17   6        0.56        2.59      2.59 o 
  -6  17   6        3.25        5.04      2.69 o 
  -5  17   6        0.49        4.89      3.78 o 
  -4  17   6        0.34        0.37      1.60 o 
  -3  17   6        0.71        0.92      1.53 o 
  -2  17   6        2.21        1.40      1.82 o 
  -1  17   6        0.04        1.92      1.88 o 
   0  17   6        2.00        0.79      1.71 o 
   1  17   6        0.47        1.25      1.80 o 
   2  17   6        1.39        0.04      2.48 o 
  -7  18   6        0.48       -2.62      2.62 o 
  -6  18   6        7.52        9.87      3.68 o 
  -5  18   6        0.56        2.88      2.05 o 
  -4  18   6        0.02        0.38      2.68 o 
  -3  18   6        0.00        0.51      2.02 o 
  -2  18   6        0.15        1.20      2.28 o 
  -1  18   6        0.23       -1.48      2.00 o 
   0  18   6        6.70        6.26      2.49 o 
   1  18   6        3.76        3.78      2.26 o 
  -5  19   6        3.73        1.37      2.04 o 
  -4  19   6        2.45        5.44      3.45 o 
  -3  19   6        0.00        2.32      3.91 o 
  -2  19   6        2.05        0.59      2.21 o 
  -1  19   6        1.02        1.16      2.16 o 
   0  19   6        0.29        2.44      2.83 o 
 -12   1   7        0.22        1.54      1.93 o 
 -11   1   7        5.35        7.01      1.72 o 
 -10   1   7        0.01        2.12      1.17 o 
  -9   1   7       67.36       67.41      2.72 o 
  -8   1   7      843.64      849.78      8.82 o 
  -7   1   7      106.62      100.60      2.28 o 
  -6   1   7       20.79       13.19      0.91 o 
  -5   1   7      291.24      302.82      4.34 o 
  -4   1   7     1956.79     1980.57     15.33 o 
  -3   1   7        2.64        5.93      1.95 o 
  -2   1   7        3.31        2.30      0.46 o 
  -1   1   7        5.77        3.48      0.70 o 
   0   1   7       24.59       18.91      1.47 o 
   1   1   7        2.43        1.64      0.88 o 
   2   1   7       70.92       66.68      2.99 o 
   3   1   7       12.93        8.98      1.96 o 
   4   1   7       29.91       32.17      3.10 o 
   5   1   7        0.48       -1.76      1.76 o 
   6   1   7        1.25        1.75      4.76 o 
 -12   2   7        0.32        1.34      1.97 o 
 -11   2   7        0.21       -1.13      1.15 o 
 -10   2   7       27.26       30.94      2.36 o 
  -9   2   7      171.84      168.77      3.75 o 
  -8   2   7        0.09       -0.02      0.74 o 
  -7   2   7        1.46        0.46      0.63 o 
  -6   2   7       12.86        9.89      0.98 o 
  -5   2   7       22.54       26.06      1.24 o 
  -4   2   7        4.74        5.57      0.73 o 
  -3   2   7       10.12       10.63      0.79 o 
  -2   2   7      612.08      615.97      6.25 o 
  -1   2   7        8.04        9.90      0.92 o 
   0   2   7       19.50       17.65      1.25 o 
   1   2   7      152.09      162.33      4.81 o 
   2   2   7      381.99      422.61      7.13 o 
   3   2   7        7.67        6.62      1.63 o 
   4   2   7        1.45        0.88      1.59 o 
   5   2   7        0.96       -1.68      1.68 o 
   6   2   7        4.43        3.04      5.07 o 
 -12   3   7        0.12        3.00      1.57 o 
 -11   3   7        3.31        3.34      1.53 o 
 -10   3   7        5.95        4.66      1.35 o 
  -9   3   7      350.10      347.54      5.74 o 
  -8   3   7        3.31        1.83      0.87 o 
  -7   3   7        0.00       -0.60      0.60 o 
  -6   3   7        0.12        0.51      0.50 o 
  -5   3   7     1001.23     1100.26      9.42 o 
  -4   3   7       28.65       20.76      1.22 o 
  -3   3   7       62.12       53.91      1.57 o 
  -2   3   7      352.02      360.23      4.39 o 
  -1   3   7        4.83        4.31      0.77 o 
   0   3   7       83.40       75.27      2.27 o 
   1   3   7       61.51       59.07      2.65 o 
   2   3   7      276.28      279.14      5.71 o 
   3   3   7       68.14       79.54      3.89 o 
   4   3   7        0.24       -1.47      1.47 o 
   5   3   7       20.43       19.40      2.83 o 
   6   3   7        2.92       -1.41      3.76 o 
 -12   4   7        0.14        1.42      1.61 o 
 -11   4   7        0.12        0.44      1.19 o 
 -10   4   7        2.14        0.67      1.52 o 
  -9   4   7       66.41       78.69      3.43 o 
  -8   4   7        8.56        4.23      1.03 o 
  -7   4   7       40.32       37.29      1.94 o 
  -6   4   7        3.63        1.26      0.58 o 
  -5   4   7        9.88        6.91      0.80 o 
  -4   4   7      476.24      469.52      5.03 o 
  -3   4   7      101.25       96.99      1.93 o 
  -2   4   7        0.52        0.17      0.34 o 
  -1   4   7        0.15        0.12      0.65 o 
   0   4   7       27.55       19.94      1.42 o 
   1   4   7        6.06        2.36      0.90 o 
   2   4   7       64.65       77.21      3.66 o 
   3   4   7       25.32       26.24      2.46 o 
   4   4   7        0.45       -1.55      1.57 o 
   5   4   7        5.11        7.60      2.64 o 
 -12   5   7        4.50        6.08      2.00 o 
 -11   5   7        1.31        2.15      1.32 o 
 -10   5   7        6.41        6.18      1.42 o 
  -9   5   7        0.03        0.28      1.16 o 
  -8   5   7       41.59       40.56      2.35 o 
  -7   5   7      117.29      114.29      2.88 o 
  -6   5   7        0.90        0.82      0.67 o 
  -5   5   7        0.87        0.91      0.58 o 
  -4   5   7        4.83        5.23      0.75 o 
  -3   5   7      148.21      131.83      2.33 o 
  -2   5   7       37.36       38.24      1.52 o 
  -1   5   7       69.29       60.40      2.20 o 
   0   5   7       16.33       14.30      1.27 o 
   1   5   7       44.17       38.02      2.27 o 
   2   5   7       17.96       16.58      2.13 o 
   3   5   7      205.63      237.13      5.89 o 
   4   5   7       18.02       25.39      2.90 o 
   5   5   7        2.88        2.05      2.44 o 
 -12   6   7        0.22        0.11      1.60 o 
 -11   6   7        3.21        3.51      1.54 o 
 -10   6   7        1.81        1.69      1.07 o 
  -9   6   7        8.48        7.41      1.53 o 
  -8   6   7       12.50       11.95      1.35 o 
  -7   6   7        3.50        1.76      0.86 o 
  -6   6   7        8.28        6.43      1.11 o 
  -5   6   7       54.87       57.01      2.02 o 
  -4   6   7      276.88      294.10      3.84 o 
  -3   6   7      235.25      218.56      3.23 o 
  -2   6   7        0.53        2.21      0.59 o 
  -1   6   7        9.82        9.77      1.14 o 
   0   6   7        0.06       -0.33      0.73 o 
   1   6   7       46.23       38.84      2.33 o 
   2   6   7        5.16        4.03      1.58 o 
   3   6   7       27.52       26.17      2.55 o 
   4   6   7       49.43       79.41      4.45 o 
   5   6   7        0.68        0.76      2.48 o 
 -12   7   7        0.06       -0.30      2.28 o 
 -11   7   7        0.00        0.96      1.39 o 
 -10   7   7        2.04        6.26      1.48 o 
  -9   7   7        7.03        8.18      1.51 o 
  -8   7   7        6.99        8.36      1.34 o 
  -7   7   7       52.43       42.07      2.18 o 
  -6   7   7       19.67       14.28      1.40 o 
  -5   7   7       11.57        8.25      0.94 o 
  -4   7   7        0.07        0.70      0.68 o 
  -3   7   7       26.24       24.83      1.37 o 
  -2   7   7      903.11      939.42      9.13 o 
  -1   7   7       32.33       29.13      1.74 o 
   0   7   7        1.15        0.02      0.77 o 
   1   7   7        3.34        1.96      1.16 o 
   2   7   7       10.65       10.10      1.92 o 
   3   7   7        4.77        8.77      1.94 o 
   4   7   7        5.12        9.05      2.18 o 
   5   7   7        5.09       10.96      3.50 o 
 -12   8   7        0.43        1.38      2.06 o 
 -11   8   7        0.20        1.13      2.04 o 
 -10   8   7        7.69        7.57      1.74 o 
  -9   8   7        7.65        6.74      1.56 o 
  -8   8   7        0.26        1.99      1.07 o 
  -7   8   7        9.01        7.94      1.19 o 
  -6   8   7      100.13       89.07      3.00 o 
  -5   8   7        0.11       -0.55      0.55 o 
  -4   8   7       48.32       50.30      2.26 o 
  -3   8   7       41.46       41.94      1.96 o 
  -2   8   7      711.02      695.73      8.58 o 
  -1   8   7        1.15       -0.71      0.73 o 
   0   8   7        7.61        6.04      1.18 o 
   1   8   7        0.62       -1.03      1.03 o 
   2   8   7      102.83       86.60      3.92 o 
   3   8   7        7.28        7.27      2.05 o 
   4   8   7        0.25        0.61      1.91 o 
   5   8   7        4.39        3.43      3.23 o 
 -11   9   7        2.31        4.71      2.45 o 
 -10   9   7       19.05       22.01      2.55 o 
  -9   9   7        0.75       -0.39      1.61 o 
  -8   9   7       14.81       10.76      1.69 o 
  -7   9   7       10.58        9.60      1.34 o 
  -6   9   7       32.11       33.37      2.00 o 
  -5   9   7       37.51       37.48      1.82 o 
  -4   9   7        0.17        2.26      0.79 o 
  -3   9   7      197.60      204.60      3.73 o 
  -2   9   7      704.14      761.83      8.70 o 
  -1   9   7        4.87        2.22      0.97 o 
   0   9   7        5.23        6.28      1.35 o 
   1   9   7       13.71       12.52      1.71 o 
   2   9   7       19.63       19.78      2.35 o 
   3   9   7        1.43        0.09      1.81 o 
   4   9   7        0.04        0.13      2.18 o 
   5   9   7        0.96        1.42      2.99 o 
 -11  10   7        0.96        1.79      1.61 o 
 -10  10   7        9.39       14.29      3.10 o 
  -9  10   7        0.00       -0.31      1.23 o 
  -8  10   7       35.04       32.34      2.54 o 
  -7  10   7      245.09      220.21      5.12 o 
  -6  10   7       24.48       24.52      2.02 o 
  -5  10   7       30.05       33.86      2.09 o 
  -4  10   7      529.30      530.08      6.36 o 
  -3  10   7      936.67      956.47      9.52 o 
  -2  10   7       33.08       32.74      2.54 o 
  -1  10   7        0.75       -0.98      0.98 o 
   0  10   7       29.83       33.16      2.59 o 
   1  10   7       49.91       44.69      3.04 o 
   2  10   7        0.18        0.27      1.38 o 
   3  10   7        1.46        0.45      1.96 o 
   4  10   7        4.08        0.49      2.23 o 
 -11  11   7        9.69        9.83      2.34 o 
 -10  11   7        6.19       12.82      2.18 o 
  -9  11   7        0.08        2.35      1.39 o 
  -8  11   7        3.72        1.71      2.26 o 
  -7  11   7       10.17        9.18      1.72 o 
  -6  11   7        8.22        6.52      1.42 o 
  -5  11   7       12.06       11.15      1.40 o 
  -4  11   7       74.61       72.93      2.75 o 
  -3  11   7      375.90      402.44      6.03 o 
  -2  11   7        6.51        5.19      1.27 o 
  -1  11   7       11.54        8.82      1.80 o 
   0  11   7        6.31        4.80      1.78 o 
   1  11   7       57.50       57.58      3.32 o 
   2  11   7        0.74        2.48      1.57 o 
   3  11   7        1.61        3.82      1.95 o 
   4  11   7        0.76        0.92      2.32 o 
 -10  12   7        0.19        2.95      1.73 o 
  -9  12   7       16.99       24.85      2.58 o 
  -8  12   7        1.72        1.89      1.76 o 
  -7  12   7       34.47       26.55      2.52 o 
  -6  12   7        9.58        7.26      1.50 o 
  -5  12   7        0.61       -0.93      1.14 o 
  -4  12   7        0.12       -0.91      0.92 o 
  -3  12   7       75.70       73.80      4.07 o 
  -2  12   7       83.99       74.13      3.66 o 
  -1  12   7        0.22       -1.13      1.63 o 
   0  12   7        0.05       -0.89      1.20 o 
   1  12   7        0.72        1.61      1.44 o 
   2  12   7       14.01       14.58      2.16 o 
   3  12   7        0.05       -1.68      1.68 o 
   4  12   7        4.28        2.21      2.57 o 
 -10  13   7        5.03        6.35      2.38 o 
  -9  13   7       17.74       24.77      2.80 o 
  -8  13   7        1.92        0.34      2.05 o 
  -7  13   7        0.92        2.39      2.01 o 
  -6  13   7        5.58        2.43      1.83 o 
  -5  13   7       10.42        5.07      1.95 o 
  -4  13   7       12.53       11.60      1.50 o 
  -3  13   7      101.52       98.79      3.95 o 
  -2  13   7        0.38        0.83      1.31 o 
  -1  13   7       12.05       11.18      2.13 o 
   0  13   7        0.10       -2.01      2.01 o 
   1  13   7       18.32       14.55      2.41 o 
   2  13   7        0.27        1.22      1.78 o 
   3  13   7       11.01       21.33      2.98 o 
 -10  14   7        0.07       -2.56      5.40 o 
  -9  14   7        4.46        4.08      2.37 o 
  -8  14   7        1.04        1.02      2.36 o 
  -7  14   7        1.86        2.73      2.25 o 
  -6  14   7       21.62       21.40      2.57 o 
  -5  14   7        0.22       -1.15      1.15 o 
  -4  14   7        8.32        7.63      1.52 o 
  -3  14   7        0.58       -0.11      1.19 o 
  -2  14   7        2.49        1.29      1.38 o 
  -1  14   7        3.74        1.85      1.71 o 
   0  14   7        0.47       -2.25      2.25 o 
   1  14   7        0.73       -2.07      2.07 o 
   2  14   7        9.37        5.39      4.07 o 
   3  14   7        3.34        2.46      3.45 o 
  -9  15   7        0.27       -0.08      2.26 o 
  -8  15   7        0.00       -0.93      2.66 o 
  -7  15   7        0.00       -0.15      2.18 o 
  -6  15   7        3.02        3.59      3.04 o 
  -5  15   7        0.16        0.12      1.36 o 
  -4  15   7       24.34       18.52      2.34 o 
  -3  15   7        2.23        0.99      1.34 o 
  -2  15   7        9.31       12.07      2.22 o 
  -1  15   7        1.01        1.06      1.67 o 
   0  15   7        2.76       -0.15      2.29 o 
   1  15   7        1.68       -1.40      2.05 o 
   2  15   7        2.09        2.68      1.94 o 
  -8  16   7        0.70        4.22      3.17 o 
  -7  16   7        1.70        0.65      2.88 o 
  -6  16   7        2.76        0.27      2.41 o 
  -5  16   7        2.17        1.57      2.04 o 
  -4  16   7        0.00        0.74      1.40 o 
  -3  16   7        3.51        3.55      1.68 o 
  -2  16   7        7.71        6.25      2.22 o 
  -1  16   7        1.32        0.35      2.78 o 
   0  16   7       29.11       31.83      3.38 o 
   1  16   7        0.96       -1.90      3.20 o 
   2  16   7        0.79        1.94      3.38 o 
  -8  17   7        0.85        1.32      5.60 o 
  -7  17   7        3.08        2.32      3.41 o 
  -6  17   7        0.61        0.66      3.48 o 
  -5  17   7        4.42        1.80      2.70 o 
  -4  17   7        0.04        2.37      2.81 o 
  -3  17   7        0.70       -0.78      1.85 o 
  -2  17   7        0.00        0.25      1.92 o 
  -1  17   7        1.83        0.50      1.81 o 
   0  17   7        0.10       -1.78      4.27 o 
   1  17   7        0.09        0.91      2.14 o 
  -7  18   7        0.23        1.07      3.48 o 
  -6  18   7        1.13        2.59      2.81 o 
  -5  18   7        0.08        1.55      1.76 o 
  -4  18   7        1.97        1.43      2.61 o 
  -3  18   7        5.65        9.69      3.77 o 
  -2  18   7        0.00        2.67      3.47 o 
  -1  18   7       13.20       16.19      2.96 o 
   0  18   7        0.05       -2.15      2.15 o 
  -5  19   7        0.02       10.38     11.87 o 
  -4  19   7        1.50        3.98      6.15 o 
  -3  19   7        0.00        6.59      4.73 o 
  -2  19   7        0.28       -0.47      2.34 o 
 -13   0   8        2.44        2.41      6.15 o 
 -12   0   8       57.97       56.90      5.91 o 
 -11   0   8       17.11       17.56      3.05 o 
 -10   0   8       34.75       26.97      2.73 o 
  -9   0   8        2.95        5.35      1.55 o 
  -8   0   8      756.85      751.09     11.48 o 
  -7   0   8        3.67        3.93      0.99 o 
  -6   0   8       38.35       34.86      2.06 o 
  -5   0   8      132.42      147.97      3.38 o 
  -4   0   8       64.19       64.25      2.28 o 
  -3   0   8        1.09        1.76      0.60 o 
  -2   0   8      202.34      191.79      5.85 o 
  -1   0   8      118.59      134.18      4.77 o 
   0   0   8        0.70       -0.41      1.12 o 
   1   0   8        6.23        3.55      1.59 o 
   2   0   8        6.70        4.33      2.36 o 
   3   0   8        0.10        0.14      2.27 o 
   4   0   8       12.84       22.60      4.11 o 
   5   0   8        0.21       -2.58      2.85 o 
 -13   1   8        1.31       14.56      5.39 o 
 -12   1   8        0.35        4.71      1.89 o 
 -11   1   8        1.06        2.85      1.35 o 
 -10   1   8       55.91       55.01      2.71 o 
  -9   1   8      185.01      203.96      4.72 o 
  -8   1   8        2.78        1.23      0.90 o 
  -7   1   8       10.06        7.62      0.93 o 
  -6   1   8      285.76      310.78      3.75 o 
  -5   1   8       73.23       78.77      2.00 o 
  -4   1   8       52.07       54.92      1.64 o 
  -3   1   8       10.68       10.09      0.82 o 
  -2   1   8       39.68       44.29      1.78 o 
  -1   1   8       43.10       46.60      2.33 o 
   0   1   8        0.99       -0.76      0.76 o 
   1   1   8       13.80       10.48      1.48 o 
   2   1   8        0.00       -1.19      1.19 o 
   3   1   8        6.66        6.25      1.94 o 
   4   1   8        2.41        1.41      1.89 o 
   5   1   8        0.07        1.60      2.43 o 
 -13   2   8        6.49       14.06      7.42 o 
 -12   2   8       17.99       18.78      2.44 o 
 -11   2   8        1.29        1.16      1.19 o 
 -10   2   8        0.68        0.18      1.19 o 
  -9   2   8      360.97      361.83      5.91 o 
  -8   2   8      144.51      125.97      3.02 o 
  -7   2   8       15.91       15.55      1.19 o 
  -6   2   8       36.45       36.65      1.56 o 
  -5   2   8      187.40      179.05      2.79 o 
  -4   2   8       13.30       15.86      1.09 o 
  -3   2   8      218.86      229.40      3.14 o 
  -2   2   8      707.22      790.98      8.72 o 
  -1   2   8       35.13       33.94      2.04 o 
   0   2   8        6.21        2.54      1.05 o 
   1   2   8        9.99       10.99      1.48 o 
   2   2   8      123.35      129.76      4.38 o 
   3   2   8        1.13       -0.36      1.51 o 
   4   2   8        8.55       14.10      2.54 o 
   5   2   8        2.94       -2.24      2.24 o 
 -12   3   8        1.06        1.78      1.84 o 
 -11   3   8        1.09        2.12      1.64 o 
 -10   3   8       21.05       20.89      2.03 o 
  -9   3   8       48.39       43.35      2.44 o 
  -8   3   8       63.95       64.69      2.73 o 
  -7   3   8       67.43       65.43      2.39 o 
  -6   3   8      422.08      430.80      6.30 o 
  -5   3   8      185.11      198.51      3.13 o 
  -4   3   8      281.86      273.67      3.67 o 
  -3   3   8        3.95        1.46      0.58 o 
  -2   3   8       36.39       27.76      1.64 o 
  -1   3   8      230.47      225.91      3.95 o 
   0   3   8        0.74        0.07      0.84 o 
   1   3   8        2.16        1.39      1.07 o 
   2   3   8        0.12        1.06      1.40 o 
   3   3   8       46.79       49.70      3.65 o 
   4   3   8        8.18       10.15      2.43 o 
   5   3   8        5.15        4.17      3.42 o 
 -12   4   8        0.60        3.26      2.40 o 
 -11   4   8        6.27        7.92      1.70 o 
 -10   4   8        9.94        8.02      1.45 o 
  -9   4   8       13.01       12.99      1.84 o 
  -8   4   8       27.61       24.97      2.23 o 
  -7   4   8        7.36        6.73      1.09 o 
  -6   4   8       39.44       34.30      1.72 o 
  -5   4   8      255.40      259.85      3.70 o 
  -4   4   8        1.19        1.19      0.61 o 
  -3   4   8      413.30      413.34      5.39 o 
  -2   4   8       74.64       68.04      2.33 o 
  -1   4   8       48.55       60.51      2.32 o 
   0   4   8        0.90       -0.15      0.83 o 
   1   4   8      226.87      230.11      5.41 o 
   2   4   8       12.46       13.42      2.10 o 
   3   4   8        0.00        0.50      1.47 o 
   4   4   8        7.60        9.46      2.59 o 
   5   4   8        0.91       -1.88      3.38 o 
 -12   5   8        3.07        4.67      1.79 o 
 -11   5   8        0.34        0.55      1.88 o 
 -10   5   8        3.80        2.11      1.35 o 
  -9   5   8        1.13       -0.29      0.93 o 
  -8   5   8       13.45       11.06      1.39 o 
  -7   5   8       91.32       82.30      2.98 o 
  -6   5   8        4.64        6.87      0.93 o 
  -5   5   8        2.44        5.09      0.78 o 
  -4   5   8       27.75       34.30      1.58 o 
  -3   5   8      272.60      268.44      4.22 o 
  -2   5   8        1.65        2.05      0.84 o 
  -1   5   8      210.28      203.17      4.28 o 
   0   5   8       61.92       55.11      2.79 o 
   1   5   8        6.27        7.88      1.74 o 
   2   5   8        5.02        3.79      1.72 o 
   3   5   8       37.71       44.61      3.37 o 
   4   5   8        2.15       -1.39      2.03 o 
   5   5   8        4.20        3.40      4.13 o 
 -12   6   8        0.24        3.53      1.85 o 
 -11   6   8        1.03        3.20      1.40 o 
 -10   6   8        0.24        0.63      1.60 o 
  -9   6   8       32.96       32.00      2.61 o 
  -8   6   8        0.00        0.22      0.85 o 
  -7   6   8       31.57       18.97      1.57 o 
  -6   6   8       18.36       18.23      1.37 o 
  -5   6   8        1.42        1.17      0.77 o 
  -4   6   8      101.83       90.57      2.40 o 
  -3   6   8      237.23      224.48      3.90 o 
  -2   6   8       49.68       53.48      2.34 o 
  -1   6   8       37.54       49.09      2.31 o 
   0   6   8       81.60       63.07      2.99 o 
   1   6   8       44.99       56.62      3.34 o 
   2   6   8       46.38       55.54      3.57 o 
   3   6   8       39.52       43.12      3.35 o 
   4   6   8        0.64        0.78      2.14 o 
 -12   7   8        0.32        0.57      1.51 o 
 -11   7   8        0.32        2.86      1.83 o 
 -10   7   8        1.15        1.64      1.32 o 
  -9   7   8        5.76        7.03      1.64 o 
  -8   7   8       30.78       28.44      1.95 o 
  -7   7   8       25.04       18.87      1.61 o 
  -6   7   8        3.42        1.19      0.84 o 
  -5   7   8       16.91       14.34      1.33 o 
  -4   7   8      146.28      144.79      3.10 o 
  -3   7   8       12.28       11.48      1.31 o 
  -2   7   8      181.39      183.68      3.67 o 
  -1   7   8      116.00      115.30      3.88 o 
   0   7   8       36.07       30.93      2.17 o 
   1   7   8      117.77      130.92      5.53 o 
   2   7   8       57.25       67.34      3.86 o 
   3   7   8        7.34        7.81      2.02 o 
   4   7   8       13.82       20.28      3.40 o 
 -12   8   8        0.73        3.36      1.75 o 
 -11   8   8        0.18        2.16      1.68 o 
 -10   8   8       10.10       13.57      2.55 o 
  -9   8   8        6.05        5.03      1.84 o 
  -8   8   8       61.59       57.74      2.76 o 
  -7   8   8        0.21        0.75      0.88 o 
  -6   8   8      105.82       92.83      3.79 o 
  -5   8   8        2.81        2.58      0.94 o 
  -4   8   8        6.42        3.04      0.99 o 
  -3   8   8      209.76      233.39      4.52 o 
  -2   8   8       47.36       50.56      2.56 o 
  -1   8   8       10.87       12.39      1.68 o 
   0   8   8        5.06        2.12      1.20 o 
   1   8   8       23.97       19.91      2.25 o 
   2   8   8       34.39       38.21      3.11 o 
   3   8   8       14.20       15.35      2.55 o 
   4   8   8        0.36       -0.97      2.22 o 
 -12   9   8        4.32        2.44      5.74 o 
 -11   9   8       10.21       10.86      2.00 o 
 -10   9   8       15.31       17.74      2.63 o 
  -9   9   8        9.81        9.98      2.66 o 
  -8   9   8        6.68        5.67      1.82 o 
  -7   9   8       52.17       58.29      2.88 o 
  -6   9   8       51.18       34.85      2.23 o 
  -5   9   8        9.79        9.41      1.10 o 
  -4   9   8       20.52       21.94      2.15 o 
  -3   9   8      315.43      312.63      5.39 o 
  -2   9   8       35.31       31.37      2.28 o 
  -1   9   8        0.10       -0.25      0.89 o 
   0   9   8        6.84        4.71      1.39 o 
   1   9   8        5.40        1.55      1.59 o 
   2   9   8        0.21        1.89      1.85 o 
   3   9   8        9.48       11.22      2.55 o 
   4   9   8        2.06       -0.62      2.28 o 
 -11  10   8        0.52        1.41      1.91 o 
 -10  10   8        0.85        2.24      1.88 o 
  -9  10   8        0.04        2.65      2.32 o 
  -8  10   8       30.73       32.87      2.70 o 
  -7  10   8        0.08       -0.30      1.18 o 
  -6  10   8       34.98       32.64      2.31 o 
  -5  10   8       14.55       12.69      1.31 o 
  -4  10   8       47.95       40.38      2.02 o 
  -3  10   8        4.91        1.25      1.15 o 
  -2  10   8        2.24        1.43      1.18 o 
  -1  10   8       17.09       15.92      2.16 o 
   0  10   8        1.29       -0.08      1.25 o 
   1  10   8        6.78        5.10      1.93 o 
   2  10   8        3.23        4.32      2.01 o 
   3  10   8        0.92        0.29      2.04 o 
   4  10   8        0.13       -0.99      3.59 o 
 -11  11   8       16.87       18.89      2.78 o 
 -10  11   8        1.36        7.01      2.46 o 
  -9  11   8        1.85        6.47      2.21 o 
  -8  11   8        0.23        0.47      1.59 o 
  -7  11   8        9.42        5.32      1.40 o 
  -6  11   8        6.35        4.35      1.29 o 
  -5  11   8       32.07       32.17      1.99 o 
  -4  11   8       28.02       23.65      2.71 o 
  -3  11   8        0.83       -0.30      1.05 o 
  -2  11   8        1.57        1.17      1.18 o 
  -1  11   8       38.22       38.57      3.25 o 
   0  11   8        0.00       -1.43      1.43 o 
   1  11   8        0.19       -1.37      1.37 o 
   2  11   8        0.15       -0.01      1.81 o 
   3  11   8        2.50        2.40      2.23 o 
 -10  12   8        0.06        3.38      2.37 o 
  -9  12   8        4.48        4.55      1.88 o 
  -8  12   8        0.00       -0.33      1.93 o 
  -7  12   8       35.36       27.24      2.53 o 
  -6  12   8        1.24        1.29      1.23 o 
  -5  12   8       51.55       53.38      2.99 o 
  -4  12   8       12.17       11.02      1.62 o 
  -3  12   8       23.64       17.46      2.10 o 
  -2  12   8        1.70       -0.41      1.40 o 
  -1  12   8        0.25       -1.32      1.32 o 
   0  12   8        0.54       -0.61      1.34 o 
   1  12   8        6.13        1.54      1.82 o 
   2  12   8        0.35       -1.79      1.79 o 
   3  12   8        0.79       -0.22      2.07 o 
 -10  13   8        9.58       11.14      2.58 o 
  -9  13   8        1.48        0.59      2.56 o 
  -8  13   8        2.95        6.50      1.95 o 
  -7  13   8        8.71        4.03      4.87 o 
  -6  13   8        9.50        4.94      1.65 o 
  -5  13   8        6.99        6.09      1.65 o 
  -4  13   8        2.37        3.27      1.37 o 
  -3  13   8       76.41       72.98      3.80 o 
  -2  13   8        8.40        5.95      2.49 o 
  -1  13   8       10.45       14.38      2.36 o 
   0  13   8        7.52        5.42      1.96 o 
   1  13   8        0.82       -1.73      1.77 o 
   2  13   8        0.16       -2.01      2.48 o 
 -10  14   8        0.31        0.31      5.18 o 
  -9  14   8        0.13        2.30      2.38 o 
  -8  14   8        0.49        2.59      1.84 o 
  -7  14   8       21.24       29.67      4.24 o 
  -6  14   8        0.09       -1.36      1.36 o 
  -5  14   8        3.95        3.45      1.53 o 
  -4  14   8       19.30       13.90      1.82 o 
  -3  14   8       54.65       60.73      3.73 o 
  -2  14   8        0.91        0.55      1.56 o 
  -1  14   8       25.64       27.22      3.04 o 
   0  14   8        4.49        2.46      2.90 o 
   1  14   8        0.03       -1.40      2.26 o 
   2  14   8        3.22       -1.25      5.02 o 
  -9  15   8        1.77        0.16      2.19 o 
  -8  15   8        1.78        3.60      2.43 o 
  -7  15   8        4.05        2.94      3.01 o 
  -6  15   8        0.00        0.25      1.59 o 
  -5  15   8       25.70       23.17      2.92 o 
  -4  15   8       67.53       59.48      3.40 o 
  -3  15   8        3.27        3.43      1.56 o 
  -2  15   8       12.70       10.44      3.16 o 
  -1  15   8        7.65        7.99      2.81 o 
   0  15   8        4.46       -0.33      3.15 o 
   1  15   8        6.10        0.52      4.17 o 
  -8  16   8        3.00        4.33      3.49 o 
  -7  16   8        0.15        1.71      1.96 o 
  -6  16   8        0.00        2.19      2.23 o 
  -5  16   8        0.00        0.92      2.02 o 
  -4  16   8       60.21       70.66      6.37 o 
  -3  16   8        2.76        4.51      2.05 o 
  -2  16   8        1.79        1.74      1.90 o 
  -1  16   8        4.70        2.83      2.07 o 
   0  16   8        1.19        1.10      2.82 o 
   1  16   8        0.00       -5.18      8.43 o 
  -7  17   8        0.36        3.55      3.05 o 
  -6  17   8        0.01        6.55      4.70 o 
  -5  17   8        0.00       -0.03      3.77 o 
  -4  17   8        2.18        8.56      2.98 o 
  -3  17   8        6.93        7.64      2.35 o 
  -2  17   8        5.20        5.34      2.14 o 
  -1  17   8        8.10        7.30      2.63 o 
   0  17   8        1.52        4.44      4.17 o 
  -6  18   8        0.08        5.26      4.69 o 
  -5  18   8        9.71       10.02      3.11 o 
  -4  18   8        0.12        1.51      3.52 o 
  -3  18   8        7.00        9.32      2.55 o 
  -2  18   8        0.02       -0.78      2.22 o 
 -13   1   9        0.36        6.46      2.22 o 
 -12   1   9        0.19        1.69      2.31 o 
 -11   1   9       25.54       25.63      2.35 o 
 -10   1   9      197.47      212.72      5.68 o 
  -9   1   9       44.15       42.06      2.37 o 
  -8   1   9       65.47       65.91      2.58 o 
  -7   1   9       17.12       17.25      1.16 o 
  -6   1   9      213.09      216.18      3.15 o 
  -5   1   9       21.12       15.35      1.10 o 
  -4   1   9       18.68       15.86      1.02 o 
  -3   1   9        0.01        0.96      0.88 o 
  -2   1   9        7.23        7.37      1.26 o 
  -1   1   9       44.39       36.28      2.38 o 
   0   1   9       23.68       17.95      1.83 o 
   1   1   9        9.66       10.45      1.64 o 
   2   1   9       26.50       35.66      3.19 o 
   3   1   9        2.90        4.42      2.03 o 
   4   1   9       11.41       12.33      2.77 o 
 -13   2   9        2.56        6.10      2.13 o 
 -12   2   9        0.02        1.66      1.69 o 
 -11   2   9       11.54       13.88      1.82 o 
 -10   2   9       96.87       97.20      3.78 o 
  -9   2   9       10.68        6.81      1.45 o 
  -8   2   9       19.16       19.49      1.51 o 
  -7   2   9       50.68       49.76      2.37 o 
  -6   2   9       62.73       64.10      2.13 o 
  -5   2   9      208.18      207.90      3.38 o 
  -4   2   9      152.99      149.67      2.75 o 
  -3   2   9        0.49       -0.70      0.70 o 
  -2   2   9        0.00       -0.71      0.71 o 
  -1   2   9        0.00       -0.81      0.81 o 
   0   2   9       80.54       84.14      3.57 o 
   1   2   9        7.62        6.06      1.68 o 
   2   2   9        2.76        2.22      1.67 o 
   3   2   9       36.24       50.57      3.95 o 
   4   2   9        0.69       -0.42      2.21 o 
 -13   3   9        0.01        2.88      2.73 o 
 -12   3   9        0.04        2.26      1.81 o 
 -11   3   9        0.01        1.59      1.20 o 
 -10   3   9        1.58        1.34      1.62 o 
  -9   3   9       85.31       83.53      3.34 o 
  -8   3   9       13.93       11.25      1.45 o 
  -7   3   9        2.45        0.83      0.80 o 
  -6   3   9       10.12       11.71      1.11 o 
  -5   3   9       42.14       42.09      1.81 o 
  -4   3   9       12.07       12.62      1.21 o 
  -3   3   9      528.97      539.10      7.03 o 
  -2   3   9        7.17        8.66      1.38 o 
  -1   3   9        2.07       -0.32      0.94 o 
   0   3   9       22.27       24.20      2.06 o 
   1   3   9       37.01       38.60      3.00 o 
   2   3   9        0.20       -0.58      1.45 o 
   3   3   9        1.78        2.99      2.09 o 
   4   3   9        0.93       -2.05      2.05 o 
 -13   4   9        0.04        8.70      5.35 o 
 -12   4   9        0.12        2.85      2.75 o 
 -11   4   9        0.22        1.70      1.75 o 
 -10   4   9        3.76        6.48      1.69 o 
  -9   4   9      106.08      112.38      4.23 o 
  -8   4   9       15.06       10.33      1.35 o 
  -7   4   9       14.29       10.30      1.29 o 
  -6   4   9        1.15        2.38      0.79 o 
  -5   4   9      214.65      208.62      3.43 o 
  -4   4   9        0.89        2.22      0.85 o 
  -3   4   9      573.13      545.40      7.18 o 
  -2   4   9      100.63      101.82      3.33 o 
  -1   4   9        3.52        0.68      0.99 o 
   0   4   9        1.57        0.04      1.08 o 
   1   4   9       49.80       38.99      3.01 o 
   2   4   9       32.58       28.91      2.87 o 
   3   4   9        3.55        3.11      2.14 o 
   4   4   9        9.83        9.63      2.89 o 
 -12   5   9        2.46        5.10      1.90 o 
 -11   5   9        0.17        2.86      1.74 o 
 -10   5   9        5.24        7.22      1.41 o 
  -9   5   9      144.46      143.14      4.09 o 
  -8   5   9       13.88       14.76      1.51 o 
  -7   5   9       97.86       89.64      3.17 o 
  -6   5   9        0.00       -0.37      0.66 o 
  -5   5   9      214.46      209.95      3.80 o 
  -4   5   9        4.31        5.92      1.11 o 
  -3   5   9      451.13      433.97      6.31 o 
  -2   5   9        7.91        7.29      1.23 o 
  -1   5   9       14.79       16.63      1.73 o 
   0   5   9       35.02       37.63      2.82 o 
   1   5   9        1.06        3.02      1.61 o 
   2   5   9        0.40       -0.44      1.63 o 
   3   5   9       10.05       10.77      2.67 o 
   4   5   9        5.12        2.65      2.81 o 
 -12   6   9        0.03        2.38      1.72 o 
 -11   6   9       17.27       19.96      2.14 o 
 -10   6   9       11.03       11.83      1.76 o 
  -9   6   9        9.63        9.66      1.83 o 
  -8   6   9       54.30       45.43      2.41 o 
  -7   6   9        8.35        7.20      1.19 o 
  -6   6   9       97.43       99.16      3.01 o 
  -5   6   9       56.07       54.93      2.38 o 
  -4   6   9      501.19      503.01      7.39 o 
  -3   6   9      584.91      602.49      7.84 o 
  -2   6   9        2.19        1.74      1.27 o 
  -1   6   9       44.60       45.56      2.64 o 
   0   6   9        0.00        0.77      1.34 o 
   1   6   9      219.27      242.71      6.06 o 
   2   6   9        8.41       10.02      2.13 o 
   3   6   9        2.57        2.54      2.11 o 
   4   6   9        0.45       -2.49      2.82 o 
 -12   7   9        1.67        2.88      1.86 o 
 -11   7   9        9.44       15.75      2.10 o 
 -10   7   9        1.92        5.87      1.99 o 
  -9   7   9        2.08        3.01      1.32 o 
  -8   7   9      132.09      122.53      3.60 o 
  -7   7   9        0.57       -0.52      0.87 o 
  -6   7   9       39.08       35.83      2.03 o 
  -5   7   9      226.35      213.12      3.99 o 
  -4   7   9     1086.54     1135.19     12.30 o 
  -3   7   9        2.14       -0.55      1.05 o 
  -2   7   9        2.69        1.64      1.04 o 
  -1   7   9       12.53        9.42      1.54 o 
   0   7   9      154.19      156.52      4.66 o 
   1   7   9       52.18       62.58      3.76 o 
   2   7   9       29.84       34.62      3.21 o 
   3   7   9        1.40        2.79      1.94 o 
 -12   8   9        0.37        1.82      1.76 o 
 -11   8   9        0.72        2.08      1.78 o 
 -10   8   9       11.66       12.13      3.51 o 
  -9   8   9        0.26        1.62      1.53 o 
  -8   8   9       28.95       22.81      1.88 o 
  -7   8   9        9.23        4.51      1.17 o 
  -6   8   9        9.45        6.65      1.75 o 
  -5   8   9        6.33        7.40      1.32 o 
  -4   8   9      182.64      188.25      4.21 o 
  -3   8   9       55.62       51.95      2.82 o 
  -2   8   9        6.86        5.70      1.19 o 
  -1   8   9        2.15        1.41      1.25 o 
   0   8   9       21.95       14.99      2.23 o 
   1   8   9        0.33        0.10      2.05 o 
   2   8   9       13.40       10.65      2.37 o 
   3   8   9        4.14        5.57      2.36 o 
 -12   9   9        0.10        3.95      4.35 o 
 -11   9   9        1.94        1.48      1.71 o 
 -10   9   9       41.54       53.85      4.56 o 
  -9   9   9        0.27       -0.01      1.30 o 
  -8   9   9        8.27        9.10      1.45 o 
  -7   9   9       19.81       12.52      1.60 o 
  -6   9   9        8.60        7.17      1.85 o 
  -5   9   9        3.79        0.95      1.08 o 
  -4   9   9       22.34       21.08      1.88 o 
  -3   9   9       73.81       71.99      3.40 o 
  -2   9   9        2.50        1.69      1.27 o 
  -1   9   9        5.46        2.07      1.42 o 
   0   9   9        1.65        1.90      1.57 o 
   1   9   9        1.47        3.73      1.92 o 
   2   9   9       56.61       74.90      5.15 o 
   3   9   9        0.13       -0.25      2.08 o 
 -11  10   9        0.94        4.57      1.92 o 
 -10  10   9        7.50       10.89      3.31 o 
  -9  10   9        3.45        4.67      2.28 o 
  -8  10   9        0.82        3.37      1.94 o 
  -7  10   9       26.79       21.67      2.09 o 
  -6  10   9        2.39        2.69      1.11 o 
  -5  10   9       22.10       16.93      1.61 o 
  -4  10   9       47.76       49.93      2.75 o 
  -3  10   9        1.51        0.72      1.27 o 
  -2  10   9        0.29       -1.21      1.21 o 
  -1  10   9        0.61       -0.37      1.44 o 
   0  10   9        8.45        6.24      2.22 o 
   1  10   9        6.08        5.16      2.22 o 
   2  10   9        0.04        2.20      2.07 o 
   3  10   9        1.00       -2.20      2.33 o 
 -11  11   9       11.63       13.42      2.86 o 
 -10  11   9        6.30       13.14      2.34 o 
  -9  11   9        3.41        4.03      2.29 o 
  -8  11   9        2.51        2.59      2.37 o 
  -7  11   9        0.23        3.31      1.30 o 
  -6  11   9        8.83        8.06      1.80 o 
  -5  11   9        1.11        1.77      1.07 o 
  -4  11   9       17.81       15.19      1.73 o 
  -3  11   9        0.00       -1.06      1.06 o 
  -2  11   9        5.97        1.28      1.52 o 
  -1  11   9        2.09       -0.79      1.56 o 
   0  11   9        0.81        1.27      1.97 o 
   1  11   9       17.28        8.87      2.76 o 
   2  11   9        1.90        3.12      2.43 o 
 -11  12   9        0.05        4.34      5.60 o 
 -10  12   9        0.31        1.17      3.29 o 
  -9  12   9        3.58        3.47      2.85 o 
  -8  12   9        0.01        3.18      2.19 o 
  -7  12   9       10.96        8.18      1.89 o 
  -6  12   9        2.93        1.18      1.42 o 
  -5  12   9       33.16       38.18      3.70 o 
  -4  12   9        4.06        5.30      1.51 o 
  -3  12   9        0.02        0.11      1.27 o 
  -2  12   9        0.76       -1.44      1.44 o 
  -1  12   9        7.20        8.49      2.22 o 
   0  12   9        1.21       -0.10      2.28 o 
   1  12   9        0.19       -0.48      3.31 o 
   2  12   9        4.49        2.12      3.04 o 
 -10  13   9        0.84       -0.53      3.08 o 
  -9  13   9        0.19        2.85      2.87 o 
  -8  13   9        0.20        1.93      2.31 o 
  -7  13   9        2.10        3.54      1.80 o 
  -6  13   9       43.87       39.07      4.54 o 
  -5  13   9       14.85       14.53      2.40 o 
  -4  13   9        0.86       -0.10      1.30 o 
  -3  13   9       21.50       19.36      2.36 o 
  -2  13   9        6.81        5.85      4.20 o 
  -1  13   9        4.74        4.64      2.02 o 
   0  13   9        1.19       -2.59      2.59 o 
   1  13   9        1.83       -1.86      2.28 o 
 -10  14   9        1.54       -4.25      4.25 o 
  -9  14   9       14.02       14.34      3.31 o 
  -8  14   9       17.24       20.79      4.11 o 
  -7  14   9        8.54        6.19      1.99 o 
  -6  14   9        3.77        1.24      1.78 o 
  -5  14   9      101.49      106.54      5.77 o 
  -4  14   9        9.04        7.09      1.80 o 
  -3  14   9        2.53        1.61      1.74 o 
  -2  14   9        5.01        6.27      2.15 o 
  -1  14   9        6.85        2.38      4.09 o 
   0  14   9        3.50       -2.57      2.87 o 
   1  14   9        0.28       -0.29      2.75 o 
  -9  15   9        2.77        7.41      2.62 o 
  -8  15   9        0.95        1.58      2.92 o 
  -7  15   9        0.60        2.40      3.67 o 
  -6  15   9        4.16        3.78      1.99 o 
  -5  15   9        5.98        2.30      2.55 o 
  -4  15   9        0.02        1.59      1.62 o 
  -3  15   9        0.02        0.15      2.37 o 
  -2  15   9       43.75       57.28      4.26 o 
  -1  15   9        1.39       -1.38      1.90 o 
   0  15   9        0.10        3.24      2.44 o 
  -8  16   9        0.47        3.09      3.25 o 
  -7  16   9        0.02        7.64      3.26 o 
  -6  16   9        1.94        1.02      1.97 o 
  -5  16   9        4.44        6.06      2.47 o 
  -4  16   9        8.52       10.76      3.15 o 
  -3  16   9        0.76        2.38      1.97 o 
  -2  16   9       11.81       13.44      2.71 o 
  -1  16   9        0.36       -2.88      3.93 o 
  -7  17   9        0.97        4.06      3.03 o 
  -6  17   9        1.23        3.06      2.50 o 
  -5  17   9        0.01        3.01      4.15 o 
  -4  17   9        0.00        5.66      4.33 o 
  -3  17   9        9.40       12.97      3.00 o 
  -2  17   9        0.04        1.77      4.14 o 
  -5  18   9        0.47       -1.16      3.44 o 
  -4  18   9        5.17       16.39      4.67 o 
 -13   0  10        2.50        3.38      3.32 o 
 -12   0  10        3.67        5.25      3.06 o 
 -11   0  10        0.00        0.97      1.87 o 
 -10   0  10       27.81       40.05      3.54 o 
  -9   0  10        0.17        0.52      1.44 o 
  -8   0  10       17.41       20.48      2.28 o 
  -7   0  10       55.15       48.02      2.72 o 
  -6   0  10       94.82       99.72      3.18 o 
  -5   0  10      144.75      155.10      3.79 o 
  -4   0  10       49.64       52.69      3.97 o 
  -3   0  10        0.11        0.67      1.57 o 
  -2   0  10       18.56       15.05      2.59 o 
  -1   0  10        2.64        2.24      1.71 o 
   0   0  10       97.91       91.86      7.48 o 
   1   0  10        1.13        3.44      2.54 o 
   2   0  10       43.50       44.98      6.69 o 
   3   0  10       15.79       12.06      3.86 o 
 -13   1  10        0.09        2.50      2.42 o 
 -12   1  10        0.39        3.75      2.30 o 
 -11   1  10        1.59        3.32      1.39 o 
 -10   1  10        2.69        4.90      1.25 o 
  -9   1  10        1.48        0.20      0.97 o 
  -8   1  10        0.24        1.41      0.81 o 
  -7   1  10       10.07       10.64      1.04 o 
  -6   1  10        8.52        6.37      0.87 o 
  -5   1  10       27.75       28.61      1.52 o 
  -4   1  10        0.07        0.63      1.08 o 
  -3   1  10       69.58       68.06      3.23 o 
  -2   1  10        0.01       -0.49      1.04 o 
  -1   1  10       23.58       22.21      2.14 o 
   0   1  10        1.10       -0.29      1.12 o 
   1   1  10        7.39        6.06      1.87 o 
   2   1  10        0.08       -0.89      1.88 o 
   3   1  10        0.02       -0.73      2.11 o 
 -13   2  10        6.12        9.89      2.40 o 
 -12   2  10        0.83        2.03      2.14 o 
 -11   2  10        3.76       10.87      1.79 o 
 -10   2  10        8.69        5.02      1.79 o 
  -9   2  10       12.10        8.91      1.49 o 
  -8   2  10       49.44       43.87      2.37 o 
  -7   2  10        1.37        2.81      0.80 o 
  -6   2  10        3.89        3.71      0.88 o 
  -5   2  10       37.04       33.10      1.99 o 
  -4   2  10      218.70      227.73      6.85 o 
  -3   2  10        7.90        5.21      1.34 o 
  -2   2  10       11.84        8.07      1.49 o 
  -1   2  10       52.78       46.51      2.90 o 
   0   2  10        0.03       -0.58      1.19 o 
   1   2  10       17.44       17.02      2.30 o 
   2   2  10        0.58        0.42      2.01 o 
   3   2  10       10.10       18.51      3.15 o 
 -13   3  10        6.64       10.35      2.60 o 
 -12   3  10        0.74        0.93      1.35 o 
 -11   3  10       11.60       11.43      3.00 o 
 -10   3  10       56.22       60.31      3.12 o 
  -9   3  10      134.18      140.70      3.97 o 
  -8   3  10       25.17       18.96      1.70 o 
  -7   3  10      101.14      102.38      3.23 o 
  -6   3  10       20.08       23.66      1.55 o 
  -5   3  10      136.46      134.78      3.29 o 
  -4   3  10       26.48       27.83      1.99 o 
  -3   3  10       39.27       35.39      2.48 o 
  -2   3  10       44.28       38.15      2.58 o 
  -1   3  10       17.14       10.41      1.62 o 
   0   3  10        3.25        0.54      1.30 o 
   1   3  10        1.24        0.98      1.54 o 
   2   3  10        7.98        8.87      2.39 o 
   3   3  10        0.77        0.92      2.29 o 
 -13   4  10        4.18        9.53      3.75 o 
 -12   4  10        2.06        5.01      2.17 o 
 -11   4  10       11.61       15.72      1.96 o 
 -10   4  10        7.88       10.92      2.56 o 
  -9   4  10       10.09       12.38      1.51 o 
  -8   4  10        8.77        8.55      1.35 o 
  -7   4  10       46.93       38.35      2.18 o 
  -6   4  10       15.56       13.97      1.35 o 
  -5   4  10        7.11        7.78      1.60 o 
  -4   4  10      112.85      122.46      3.45 o 
  -3   4  10        8.32        6.53      1.55 o 
  -2   4  10        2.24       -0.13      1.12 o 
  -1   4  10        4.52        0.49      1.22 o 
   0   4  10       33.12       36.04      2.96 o 
   1   4  10        3.79        2.17      1.68 o 
   2   4  10        1.57       -0.12      1.99 o 
   3   4  10        4.65        5.09      2.53 o 
 -12   5  10        1.44        5.40      2.43 o 
 -11   5  10       32.93       40.38      3.68 o 
 -10   5  10       41.13       53.51      4.97 o 
  -9   5  10      184.47      184.63      4.59 o 
  -8   5  10        4.56        5.74      1.23 o 
  -7   5  10        2.33       -0.24      0.85 o 
  -6   5  10        4.68        4.52      1.27 o 
  -5   5  10      146.16      145.68      3.69 o 
  -4   5  10      603.38      624.04      9.43 o 
  -3   5  10      226.23      228.07      5.10 o 
  -2   5  10       38.63       38.19      2.64 o 
  -1   5  10       20.86       21.37      2.08 o 
   0   5  10      106.79      107.01      4.73 o 
   1   5  10        0.71        0.80      1.77 o 
   2   5  10        3.90        7.73      2.24 o 
   3   5  10        0.64       -2.28      2.28 o 
 -12   6  10        5.00        8.38      2.67 o 
 -11   6  10        1.17        4.67      2.37 o 
 -10   6  10       46.13       42.85      3.02 o 
  -9   6  10        2.53        4.06      1.54 o 
  -8   6  10       23.18       22.25      1.86 o 
  -7   6  10      184.01      169.58      4.05 o 
  -6   6  10       17.24       16.04      1.66 o 
  -5   6  10        0.03       -0.98      1.44 o 
  -4   6  10       11.89        7.98      2.37 o 
  -3   6  10       11.97        8.27      1.61 o 
  -2   6  10       43.43       43.54      2.74 o 
  -1   6  10        0.43       -0.70      1.36 o 
   0   6  10        1.40        0.69      1.42 o 
   1   6  10       21.80       22.40      2.75 o 
   2   6  10        4.03        3.17      1.94 o 
   3   6  10        1.63       -2.61      2.61 o 
 -12   7  10        3.98        7.88      2.19 o 
 -11   7  10        1.17        5.69      2.12 o 
 -10   7  10       20.03       21.14      2.71 o 
  -9   7  10       13.80       23.36      2.44 o 
  -8   7  10       38.25       29.93      2.18 o 
  -7   7  10        0.14        1.80      1.11 o 
  -6   7  10        0.39        0.39      1.03 o 
  -5   7  10        1.10        0.05      0.96 o 
  -4   7  10       61.57       61.41      3.21 o 
  -3   7  10        0.82       -0.98      1.17 o 
  -2   7  10        0.22       -1.01      1.06 o 
  -1   7  10        4.56        4.24      1.67 o 
   0   7  10        7.99        7.19      1.90 o 
   1   7  10        1.56       -1.13      1.79 o 
   2   7  10        6.38        5.91      2.33 o 
 -12   8  10        6.96        9.11      2.86 o 
 -11   8  10        7.06        8.77      2.78 o 
 -10   8  10        0.66        3.99      2.76 o 
  -9   8  10        7.00        6.69      1.66 o 
  -8   8  10        8.29        5.80      2.06 o 
  -7   8  10        1.52        1.42      1.12 o 
  -6   8  10       15.06       10.14      1.94 o 
  -5   8  10       16.61       13.40      1.65 o 
  -4   8  10       24.01       24.25      2.22 o 
  -3   8  10       13.09        9.52      1.79 o 
  -2   8  10       79.63       81.89      4.14 o 
  -1   8  10        0.82        0.30      1.45 o 
   0   8  10       41.41       44.20      3.34 o 
   1   8  10        3.42        2.92      2.03 o 
   2   8  10        2.27       -0.09      2.27 o 
 -12   9  10        0.29       -0.26      3.15 o 
 -11   9  10        3.61        8.74      2.43 o 
 -10   9  10        0.00        0.48      4.09 o 
  -9   9  10       11.12       13.09      2.66 o 
  -8   9  10       13.09       12.39      1.69 o 
  -7   9  10        5.10        4.49      1.54 o 
  -6   9  10        1.16       -0.10      1.15 o 
  -5   9  10        0.47       -0.30      1.09 o 
  -4   9  10        1.63        1.31      1.38 o 
  -3   9  10        0.74       -1.47      1.47 o 
  -2   9  10       10.77        5.56      2.98 o 
  -1   9  10        2.60        0.94      1.86 o 
   0   9  10        0.11        0.12      1.83 o 
   1   9  10        1.05        0.75      2.14 o 
   2   9  10        7.66        5.36      2.45 o 
 -11  10  10        6.99       11.57      3.88 o 
 -10  10  10        0.04        0.80      2.71 o 
  -9  10  10        3.34        3.08      2.14 o 
  -8  10  10        1.11        3.91      1.40 o 
  -7  10  10        3.15        3.67      2.24 o 
  -6  10  10        3.83        3.70      1.45 o 
  -5  10  10        0.07       -1.03      1.03 o 
  -4  10  10        1.16        0.49      2.28 o 
  -3  10  10       33.62       32.13      3.06 o 
  -2  10  10       45.79       54.98      4.40 o 
  -1  10  10        0.21       -1.20      2.68 o 
   0  10  10       10.94       10.40      2.82 o 
   1  10  10        0.98        4.30      2.46 o 
   2  10  10        9.03       16.67      3.87 o 
 -11  11  10        1.83        2.67      2.54 o 
 -10  11  10        0.27        3.64      3.50 o 
  -9  11  10        0.02        2.97      1.69 o 
  -8  11  10        8.99       11.16      2.01 o 
  -7  11  10        5.55        3.53      1.70 o 
  -6  11  10        5.53        9.14      1.78 o 
  -5  11  10        1.54        1.41      1.27 o 
  -4  11  10       14.70       13.41      1.96 o 
  -3  11  10        0.52        0.30      1.38 o 
  -2  11  10        0.08       -0.45      2.50 o 
  -1  11  10        0.52       -1.69      1.69 o 
   0  11  10       17.79       16.21      3.11 o 
   1  11  10       32.74       50.62      4.83 o 
 -10  12  10        5.85       11.42      4.42 o 
  -9  12  10        1.48        5.92      2.80 o 
  -8  12  10        8.01        7.13      1.87 o 
  -7  12  10        1.61        0.83      1.76 o 
  -6  12  10        1.09        0.78      1.60 o 
  -5  12  10        7.71        7.67      1.95 o 
  -4  12  10        1.92        1.18      1.44 o 
  -3  12  10       13.83        6.90      2.17 o 
  -2  12  10        9.35        7.00      2.13 o 
  -1  12  10        3.26       -0.62      2.66 o 
   0  12  10        1.87        0.41      2.35 o 
   1  12  10        1.92        6.14      2.86 o 
 -10  13  10        0.04       -2.11      2.11 o 
  -9  13  10        0.00        3.64      2.34 o 
  -8  13  10        0.17        3.45      2.86 o 
  -7  13  10        3.39        7.69      3.03 o 
  -6  13  10       15.49       16.01      2.48 o 
  -5  13  10        5.42       11.29      2.52 o 
  -4  13  10        3.88        2.58      2.21 o 
  -3  13  10       21.29       23.43      3.15 o 
  -2  13  10       39.07       47.50      3.87 o 
  -1  13  10        2.08        3.35      2.89 o 
   0  13  10        0.08       -3.63      4.83 o 
  -9  14  10        3.89        7.88      4.37 o 
  -8  14  10        0.09        2.81      3.12 o 
  -7  14  10        0.00        5.02      2.38 o 
  -6  14  10        2.49        3.78      1.96 o 
  -5  14  10       21.47       18.99      3.13 o 
  -4  14  10        3.24        2.45      1.71 o 
  -3  14  10        1.26        0.61      2.75 o 
  -2  14  10        7.32        4.58      2.16 o 
  -1  14  10        1.52        2.42      4.02 o 
   0  14  10        0.03       -2.99      4.52 o 
  -9  15  10        2.17        2.79      3.47 o 
  -8  15  10        1.20        5.82      3.01 o 
  -7  15  10        0.07        0.95      2.14 o 
  -6  15  10        0.64        1.65      2.33 o 
  -5  15  10        0.18        2.54      2.12 o 
  -4  15  10        0.55       -0.08      1.87 o 
  -3  15  10        1.60       -1.15      2.05 o 
  -2  15  10        2.88       -1.30      4.31 o 
  -1  15  10        0.03       -1.87      2.44 o 
  -8  16  10        4.89        5.72      3.89 o 
  -7  16  10        6.99        6.46      3.05 o 
  -6  16  10       26.39       31.74      5.42 o 
  -5  16  10        0.22       -0.23      2.24 o 
  -4  16  10       10.51        8.73      3.65 o 
  -3  16  10        4.74        2.69      3.33 o 
  -2  16  10        0.05       -3.71      4.46 o 
  -6  17  10        0.13        0.93      3.76 o 
  -5  17  10       17.57       22.12      4.17 o 
  -4  17  10        7.86       12.05      4.73 o 
 -13   1  11        0.15        2.56      1.94 o 
 -12   1  11        1.33        3.07      2.19 o 
 -11   1  11       14.18       17.25      1.96 o 
 -10   1  11        8.39        7.94      1.42 o 
  -9   1  11        2.85        4.68      1.19 o 
  -8   1  11        2.04        1.95      0.94 o 
  -7   1  11        7.19        7.34      0.97 o 
  -6   1  11        1.57        0.50      0.96 o 
  -5   1  11        2.33        2.39      1.41 o 
  -4   1  11      684.99      712.47     10.01 o 
  -3   1  11      104.13      110.72      4.31 o 
  -2   1  11       10.16        8.22      1.67 o 
  -1   1  11        0.15        0.29      1.26 o 
   0   1  11       45.80       42.50      6.36 o 
   1   1  11       15.55        8.94      2.58 o 
   2   1  11        0.85        0.94      2.38 o 
 -13   2  11        0.01        3.11      2.03 o 
 -12   2  11        7.73       10.41      2.04 o 
 -11   2  11        0.58        2.13      1.67 o 
 -10   2  11        2.22        3.09      1.78 o 
  -9   2  11       55.31       61.10      3.09 o 
  -8   2  11       31.96       30.05      1.98 o 
  -7   2  11       31.27       27.62      1.63 o 
  -6   2  11      129.58      130.41      4.15 o 
  -5   2  11       35.63       47.01      2.97 o 
  -4   2  11      132.47      135.66      4.29 o 
  -3   2  11       16.05       13.05      1.84 o 
  -2   2  11       17.48       12.71      1.82 o 
  -1   2  11        0.02       -1.20      1.20 o 
   0   2  11        2.20        0.52      1.59 o 
   1   2  11        7.41        3.93      2.29 o 
   2   2  11        9.94       17.35      3.10 o 
 -13   3  11        0.19        4.14      2.97 o 
 -12   3  11       14.44       16.37      2.24 o 
 -11   3  11        0.12        2.45      1.69 o 
 -10   3  11       40.18       39.73      2.57 o 
  -9   3  11       19.21       11.83      2.09 o 
  -8   3  11        2.26        1.92      0.98 o 
  -7   3  11        0.98        0.65      0.94 o 
  -6   3  11      109.45      109.27      3.38 o 
  -5   3  11      672.77      711.64     10.02 o 
  -4   3  11       74.13       71.29      4.21 o 
  -3   3  11        2.45        1.33      1.28 o 
  -2   3  11       18.37       14.07      1.90 o 
  -1   3  11       88.19       89.69      5.80 o 
   0   3  11       14.37       13.49      2.29 o 
   1   3  11        7.59        8.38      2.15 o 
   2   3  11        4.87        4.79      2.67 o 
 -13   4  11        0.16        1.20      2.24 o 
 -12   4  11        1.07        5.48      2.37 o 
 -11   4  11       55.55       63.96      3.63 o 
 -10   4  11       10.00       10.05      1.57 o 
  -9   4  11       62.76       58.90      2.97 o 
  -8   4  11        0.41        0.43      0.90 o 
  -7   4  11       28.57       22.41      2.10 o 
  -6   4  11       38.12       37.43      2.29 o 
  -5   4  11      242.87      263.45      7.02 o 
  -4   4  11       82.66       91.74      4.00 o 
  -3   4  11       19.65       17.12      2.09 o 
  -2   4  11       26.35       26.23      2.36 o 
  -1   4  11       10.66        8.33      1.73 o 
   0   4  11        1.27       -1.48      1.48 o 
   1   4  11        0.06        0.62      1.73 o 
   2   4  11        2.39        2.08      2.49 o 
 -12   5  11        9.56       10.16      3.12 o 
 -11   5  11        5.48        9.14      1.76 o 
 -10   5  11        0.24        1.35      1.49 o 
  -9   5  11       10.40       11.71      1.95 o 
  -8   5  11       81.25       75.09      3.39 o 
  -7   5  11       16.25       18.00      1.96 o 
  -6   5  11        2.18        1.38      1.09 o 
  -5   5  11        8.08        7.41      1.59 o 
  -4   5  11       57.28       56.86      3.26 o 
  -3   5  11       16.09       14.17      1.97 o 
  -2   5  11        6.62        2.68      1.53 o 
  -1   5  11        4.59        3.73      1.76 o 
   0   5  11        3.95        4.78      1.89 o 
   1   5  11        9.56        8.50      2.33 o 
   2   5  11        0.00       -2.06      2.27 o 
 -12   6  11        0.50        3.79      2.47 o 
 -11   6  11       66.98       73.77      4.55 o 
 -10   6  11       19.82       23.43      2.08 o 
  -9   6  11        0.60        2.87      1.35 o 
  -8   6  11       14.80       12.53      1.77 o 
  -7   6  11       14.85       13.40      1.86 o 
  -6   6  11       47.28       50.73      2.75 o 
  -5   6  11       35.49       41.54      2.76 o 
  -4   6  11        3.59        1.21      1.35 o 
  -3   6  11        1.34       -0.52      1.31 o 
  -2   6  11        0.84       -0.86      1.30 o 
  -1   6  11       28.85       35.32      3.01 o 
   0   6  11        4.79        4.50      1.87 o 
   1   6  11        6.00        9.07      2.45 o 
   2   6  11        0.64       -0.46      2.40 o 
 -12   7  11        4.27        7.79      2.72 o 
 -11   7  11        4.92       12.20      2.12 o 
 -10   7  11       17.74       24.38      2.61 o 
  -9   7  11        0.50        2.45      1.33 o 
  -8   7  11        9.75        9.59      1.58 o 
  -7   7  11        1.34        1.56      1.22 o 
  -6   7  11        4.07        3.66      1.32 o 
  -5   7  11        0.17        0.55      1.19 o 
  -4   7  11       16.71       14.46      2.76 o 
  -3   7  11        7.06        9.49      1.93 o 
  -2   7  11        6.96        0.79      2.08 o 
  -1   7  11        2.50        2.23      1.74 o 
   0   7  11        0.47       -0.01      1.70 o 
   1   7  11        8.58        7.80      2.39 o 
 -12   8  11        5.55        6.25      2.93 o 
 -11   8  11        0.19        5.69      2.81 o 
 -10   8  11       36.58       42.51      6.02 o 
  -9   8  11        0.66        3.05      1.57 o 
  -8   8  11        2.76        3.25      1.40 o 
  -7   8  11        8.55        9.48      1.71 o 
  -6   8  11       69.37       73.97      3.78 o 
  -5   8  11       27.30       23.06      2.29 o 
  -4   8  11        0.03       -1.51      1.51 o 
  -3   8  11        3.95        2.69      2.31 o 
  -2   8  11        2.76       -3.09      3.09 o 
  -1   8  11        0.57       -1.08      1.79 o 
   0   8  11        3.38        3.15      1.96 o 
   1   8  11       13.20       13.46      2.89 o 
 -12   9  11        1.46       -2.05      4.58 o 
 -11   9  11        1.02        3.14      3.61 o 
 -10   9  11       14.26       21.08      3.95 o 
  -9   9  11        0.76        3.54      1.62 o 
  -8   9  11       31.48       36.55      2.77 o 
  -7   9  11       24.56       21.78      2.25 o 
  -6   9  11        3.40        3.33      1.42 o 
  -5   9  11        6.03        7.87      1.74 o 
  -4   9  11        3.07        2.11      1.50 o 
  -3   9  11        1.12       -2.61      2.61 o 
  -2   9  11        7.50        4.12      3.05 o 
  -1   9  11        1.96        0.77      2.21 o 
   0   9  11       28.07       34.83      4.19 o 
   1   9  11        0.19       -1.75      2.26 o 
 -11  10  11        0.10        3.37      3.76 o 
 -10  10  11        4.92        5.34      3.02 o 
  -9  10  11        0.32        3.38      1.93 o 
  -8  10  11        4.46        6.09      1.72 o 
  -7  10  11        1.95        5.64      1.75 o 
  -6  10  11        1.58        2.84      1.55 o 
  -5  10  11        0.02       -1.20      1.20 o 
  -4  10  11       69.70       68.52      3.73 o 
  -3  10  11       28.02       23.86      2.93 o 
  -2  10  11        4.32       -0.27      2.09 o 
  -1  10  11       41.90       35.32      4.50 o 
   0  10  11       38.45       44.35      4.68 o 
   1  10  11        0.30        0.49      4.73 o 
 -11  11  11       10.11       10.00      2.70 o 
 -10  11  11        7.87       17.31      4.83 o 
  -9  11  11        3.67        5.56      3.70 o 
  -8  11  11        2.98        3.67      1.68 o 
  -7  11  11       16.96       17.40      2.44 o 
  -6  11  11       30.69       38.55      3.48 o 
  -5  11  11        7.80        5.64      1.66 o 
  -4  11  11        0.45       -0.72      1.58 o 
  -3  11  11       32.39       43.49      4.32 o 
  -2  11  11        0.15       -2.08      2.08 o 
  -1  11  11        0.36        1.83      2.93 o 
   0  11  11        0.32        3.00      2.54 o 
 -10  12  11        4.10        9.05      3.82 o 
  -9  12  11        0.01        6.01      3.71 o 
  -8  12  11        0.52        3.09      1.72 o 
  -7  12  11        0.02        2.22      1.72 o 
  -6  12  11        3.89        1.83      1.95 o 
  -5  12  11        0.15       -1.16      1.45 o 
  -4  12  11        0.46        0.10      1.54 o 
  -3  12  11       23.71       31.54      5.38 o 
  -2  12  11        3.05        3.84      2.56 o 
  -1  12  11        1.00       -0.06      4.50 o 
   0  12  11        5.10        5.83      3.88 o 
 -10  13  11        0.24        6.98      4.16 o 
  -9  13  11       30.49       46.64      5.48 o 
  -8  13  11        3.70        2.40      2.25 o 
  -7  13  11        0.12        0.04      1.78 o 
  -6  13  11        6.89       15.26      2.88 o 
  -5  13  11       11.02        9.48      2.51 o 
  -4  13  11        3.12        4.67      3.04 o 
  -3  13  11        0.49       -5.13      5.13 o 
  -2  13  11        3.23        1.52      5.80 o 
  -1  13  11        3.02        1.71      5.93 o 
  -9  14  11       23.22       33.50      4.86 o 
  -8  14  11        0.14        0.94      2.40 o 
  -7  14  11        0.31        0.70      1.90 o 
  -6  14  11        8.07       15.04      3.20 o 
  -5  14  11        1.63        3.74      2.47 o 
  -4  14  11       10.08        6.08      2.26 o 
  -3  14  11        0.01       -2.03      2.03 o 
  -2  14  11       12.03       13.44      9.69 o 
  -8  15  11        7.88        7.37      3.37 o 
  -7  15  11        9.60        9.88      2.69 o 
  -6  15  11        8.12       10.75      3.51 o 
  -5  15  11        0.63        0.20      2.28 o 
  -4  15  11        2.18        0.40      2.08 o 
  -3  15  11        0.04       -3.63      3.63 o 
  -7  16  11        2.84       -1.75      5.21 o 
  -6  16  11        0.00        2.91      2.51 o 
  -5  16  11        1.16        2.06      3.44 o 
  -4  16  11        0.70       -1.57      5.04 o 
 -13   0  12        0.23       -0.51      6.46 o 
 -12   0  12        7.15       11.52      2.89 o 
 -11   0  12       22.96       27.07      3.33 o 
 -10   0  12       46.44       48.47      3.89 o 
  -9   0  12        0.95        2.36      1.89 o 
  -8   0  12      112.92      116.83      4.81 o 
  -7   0  12        0.03       -2.22      3.31 o 
  -6   0  12        0.04       -0.68      2.45 o 
  -5   0  12      138.57      152.02      6.66 o 
  -4   0  12       51.71       59.16      7.38 o 
  -3   0  12       64.10       69.25      5.47 o 
  -2   0  12        0.02        0.29      2.05 o 
  -1   0  12       69.93       78.68      7.11 o 
   0   0  12        2.43       -2.52      2.89 o 
   1   0  12        8.52       14.30      4.45 o 
 -13   1  12        0.54        2.71      3.04 o 
 -12   1  12        7.24        8.50      2.26 o 
 -11   1  12        3.57        6.44      1.54 o 
 -10   1  12        7.83        6.98      1.73 o 
  -9   1  12       28.74       32.05      2.17 o 
  -8   1  12        1.88        0.63      1.07 o 
  -7   1  12        0.02       -1.19      1.19 o 
  -6   1  12      225.20      241.45      6.20 o 
  -5   1  12      372.09      410.59     10.97 o 
  -4   1  12        3.48        1.87      1.41 o 
  -3   1  12        1.10        0.15      1.29 o 
  -2   1  12       45.34       47.05      3.28 o 
  -1   1  12       14.58       11.26      2.08 o 
   0   1  12        2.40        2.98      2.20 o 
   1   1  12        6.86        7.59      2.96 o 
 -13   2  12        3.83        7.91      4.01 o 
 -12   2  12        1.79        7.02      1.86 o 
 -11   2  12        0.99        2.25      1.48 o 
 -10   2  12       10.22       12.61      1.70 o 
  -9   2  12        0.04        0.92      1.09 o 
  -8   2  12       40.63       35.29      2.68 o 
  -7   2  12        2.01        2.33      1.89 o 
  -6   2  12        1.09       -0.97      1.28 o 
  -5   2  12       13.71        9.07      1.81 o 
  -4   2  12       20.43       23.43      2.42 o 
  -3   2  12        2.53        1.37      1.34 o 
  -2   2  12        6.13        3.36      1.62 o 
  -1   2  12       12.84       10.85      2.11 o 
   0   2  12        3.95        2.42      2.06 o 
   1   2  12        0.29        0.36      2.57 o 
 -13   3  12        0.23        1.47      2.42 o 
 -12   3  12        4.30        9.26      2.59 o 
 -11   3  12        3.41        5.33      2.79 o 
 -10   3  12        0.03        1.90      1.31 o 
  -9   3  12        3.26        3.27      1.20 o 
  -8   3  12        3.67        1.95      1.19 o 
  -7   3  12        0.13        1.03      1.11 o 
  -6   3  12       16.85       13.75      1.99 o 
  -5   3  12        2.89        0.75      1.57 o 
  -4   3  12        3.18        3.76      1.59 o 
  -3   3  12       10.91       10.04      1.86 o 
  -2   3  12        0.52       -1.37      1.40 o 
  -1   3  12        8.15        9.92      2.29 o 
   0   3  12        1.13       -0.43      1.91 o 
   1   3  12        2.42        2.77      2.60 o 
 -13   4  12        6.88        7.77      3.02 o 
 -12   4  12        0.30        5.46      2.41 o 
 -11   4  12        4.59       10.94      1.71 o 
 -10   4  12        1.50        3.43      1.91 o 
  -9   4  12       28.97       26.04      2.25 o 
  -8   4  12        0.10        2.16      1.33 o 
  -7   4  12       11.37        9.24      1.71 o 
  -6   4  12        4.01        1.35      1.51 o 
  -5   4  12        2.72        2.97      1.68 o 
  -4   4  12        0.76       -1.49      1.49 o 
  -3   4  12        4.19        1.57      1.69 o 
  -2   4  12        0.11       -1.38      1.38 o 
  -1   4  12       10.95       10.18      2.26 o 
   0   4  12        2.70        1.53      2.06 o 
   1   4  12        5.33        0.67      3.05 o 
 -12   5  12        5.31       11.81      3.44 o 
 -11   5  12        1.88        3.48      2.64 o 
 -10   5  12        1.57        2.47      2.27 o 
  -9   5  12        6.28        7.71      1.81 o 
  -8   5  12        2.01        2.38      1.32 o 
  -7   5  12        2.97        2.08      1.41 o 
  -6   5  12       16.99       14.95      2.22 o 
  -5   5  12        2.28        2.43      1.59 o 
  -4   5  12        1.23        0.59      1.59 o 
  -3   5  12        3.82        1.22      1.49 o 
  -2   5  12        0.30       -1.47      1.68 o 
  -1   5  12        0.00       -0.82      1.78 o 
   0   5  12        1.87        0.99      1.98 o 
   1   5  12        0.06       -1.66      2.54 o 
 -12   6  12       21.50       38.12      4.38 o 
 -11   6  12        1.23        6.22      2.63 o 
 -10   6  12        8.36       11.80      2.49 o 
  -9   6  12        2.54        3.15      1.64 o 
  -8   6  12        2.13        4.25      1.62 o 
  -7   6  12       12.21       11.22      1.81 o 
  -6   6  12        1.21        1.77      1.63 o 
  -5   6  12        1.05       -0.75      1.34 o 
  -4   6  12        9.03        5.86      1.96 o 
  -3   6  12        7.47        4.98      1.82 o 
  -2   6  12        0.01       -1.71      1.71 o 
  -1   6  12        0.17       -1.86      1.86 o 
   0   6  12        0.32        0.18      1.99 o 
   1   6  12        0.16       -1.17      2.64 o 
 -12   7  12        0.10        6.78      3.44 o 
 -11   7  12        9.88       14.10      2.66 o 
 -10   7  12       14.35       17.66      3.22 o 
  -9   7  12       15.20       15.75      2.04 o 
  -8   7  12        4.51        8.73      1.73 o 
  -7   7  12        0.68        0.63      1.43 o 
  -6   7  12        7.65        8.64      1.82 o 
  -5   7  12       22.74       23.90      2.65 o 
  -4   7  12        9.17        4.17      2.69 o 
  -3   7  12        0.39       -1.47      1.47 o 
  -2   7  12        1.06       -1.73      1.73 o 
  -1   7  12        0.02       -1.88      1.88 o 
   0   7  12        5.04        9.00      2.51 o 
 -12   8  12        0.39        8.34      6.08 o 
 -11   8  12        2.49        8.22      3.69 o 
 -10   8  12       22.00       20.22      3.88 o 
  -9   8  12        0.10        3.74      1.91 o 
  -8   8  12        0.05        0.68      1.44 o 
  -7   8  12        5.79        8.67      1.89 o 
  -6   8  12        0.53        0.33      1.45 o 
  -5   8  12       23.47       20.39      2.48 o 
  -4   8  12       38.39       35.57      3.19 o 
  -3   8  12        0.01       -0.90      1.65 o 
  -2   8  12        9.72        9.04      2.68 o 
  -1   8  12        0.05       -2.29      2.29 o 
   0   8  12        0.26       -0.71      2.39 o 
 -11   9  12        2.28        9.65      3.99 o 
 -10   9  12       21.08       33.05      6.47 o 
  -9   9  12       11.90       12.99      2.01 o 
  -8   9  12       14.76       14.92      2.38 o 
  -7   9  12        0.08        0.91      1.56 o 
  -6   9  12       43.02       52.39      3.77 o 
  -5   9  12        8.84        8.71      2.23 o 
  -4   9  12        0.37       -0.77      1.53 o 
  -3   9  12       48.79       57.61      4.62 o 
  -2   9  12        2.58       -2.84      2.84 o 
  -1   9  12       17.18       13.18      3.24 o 
   0   9  12        1.64        1.40      3.02 o 
 -11  10  12        6.41        7.34      5.72 o 
 -10  10  12        0.56        7.14      7.03 o 
  -9  10  12        4.86        9.17      2.22 o 
  -8  10  12        5.48        6.72      2.34 o 
  -7  10  12        2.24        5.64      1.89 o 
  -6  10  12        7.51        8.37      2.03 o 
  -5  10  12        0.04       -1.09      1.65 o 
  -4  10  12       32.68       33.77      3.34 o 
  -3  10  12       10.41        6.36      2.65 o 
  -2  10  12        2.47        7.71      3.60 o 
  -1  10  12        0.94       -5.23      5.23 o 
 -10  11  12        0.55        6.54      4.61 o 
  -9  11  12        4.07        9.96      4.06 o 
  -8  11  12        1.05        2.28      1.75 o 
  -7  11  12        3.90       10.97      2.45 o 
  -6  11  12        3.72        5.39      2.35 o 
  -5  11  12       10.69        5.03      4.13 o 
  -4  11  12        0.95       -2.94      3.25 o 
  -3  11  12        3.75       -0.71      4.17 o 
  -2  11  12        1.16       -3.87      4.20 o 
  -1  11  12        4.44        0.46      3.55 o 
 -10  12  12        0.51       -1.33      3.42 o 
  -9  12  12        1.40        7.73      3.09 o 
  -8  12  12        9.42       10.84      3.60 o 
  -7  12  12       14.00       22.60      3.36 o 
  -6  12  12        6.92        5.62      2.34 o 
  -5  12  12        1.66       -0.84      2.36 o 
  -4  12  12       12.30       11.76      3.35 o 
  -3  12  12       18.89       17.22      5.99 o 
  -2  12  12        0.33       -0.88      5.22 o 
  -9  13  12        0.41        2.31      2.95 o 
  -8  13  12        1.60        2.93      2.17 o 
  -7  13  12        0.98       -1.19      3.21 o 
  -6  13  12       24.54       29.77      3.70 o 
  -5  13  12        1.67        1.00      2.14 o 
  -4  13  12        1.02       -1.12      3.11 o 
  -3  13  12        3.32       -2.25      4.36 o 
  -2  13  12        0.41        3.58      3.72 o 
  -8  14  12        0.90        6.05      3.45 o 
  -7  14  12        0.34        1.90      2.47 o 
  -6  14  12       23.48       35.46      4.15 o 
  -5  14  12        0.11       -2.39      2.39 o 
  -4  14  12        3.11        1.24      2.55 o 
  -3  14  12        0.22        1.34      3.24 o 
  -7  15  12        0.43       -0.19      3.52 o 
  -6  15  12        6.10        5.01      2.94 o 
  -5  15  12        0.13        0.31      5.68 o 
 -13   1  13        3.50        5.01      3.28 o 
 -12   1  13       10.55       14.97      2.17 o 
 -11   1  13        0.37        2.96      1.78 o 
 -10   1  13       11.80       14.03      1.89 o 
  -9   1  13       21.61       21.69      3.22 o 
  -8   1  13       14.43       16.44      3.09 o 
  -7   1  13       69.74       78.77      4.96 o 
  -6   1  13      206.19      247.04      6.86 o 
  -5   1  13      164.11      186.51      6.75 o 
  -4   1  13       65.32       60.37      3.78 o 
  -3   1  13       11.60       11.65      2.22 o 
  -2   1  13       17.04       15.44      2.43 o 
  -1   1  13        1.73        0.94      2.01 o 
   0   1  13        2.41       -1.41      3.46 o 
 -13   2  13        1.18        1.65      2.32 o 
 -12   2  13        2.74        5.86      1.82 o 
 -11   2  13       17.75       19.68      2.82 o 
 -10   2  13       17.89       20.01      2.53 o 
  -9   2  13       15.92       14.96      2.36 o 
  -8   2  13        6.61        5.75      1.94 o 
  -7   2  13       40.93       42.19      3.26 o 
  -6   2  13       20.59       23.03      2.57 o 
  -5   2  13        7.16        7.38      1.90 o 
  -4   2  13        7.11        0.93      1.58 o 
  -3   2  13        9.89       12.03      2.19 o 
  -2   2  13        0.92        0.86      1.60 o 
  -1   2  13        6.66        9.31      2.53 o 
   0   2  13       17.46       22.01      3.82 o 
 -12   3  13       10.61       10.95      3.74 o 
 -11   3  13        1.00        4.80      2.01 o 
 -10   3  13        1.55        3.78      1.50 o 
  -9   3  13       15.02       14.87      2.04 o 
  -8   3  13        2.29        4.04      1.82 o 
  -7   3  13       16.90       10.17      2.36 o 
  -6   3  13        0.56       -1.36      1.36 o 
  -5   3  13      134.39      142.16      5.14 o 
  -4   3  13       16.60       10.83      2.26 o 
  -3   3  13        3.09       -0.65      1.56 o 
  -2   3  13        0.27       -1.47      1.47 o 
  -1   3  13        0.90       -1.80      1.80 o 
   0   3  13        1.13       -2.28      2.51 o 
 -12   4  13        0.01        4.51      2.94 o 
 -11   4  13        1.18        4.28      2.33 o 
 -10   4  13        1.13        3.90      2.13 o 
  -9   4  13        4.85        6.37      1.74 o 
  -8   4  13        0.63       -0.82      1.88 o 
  -7   4  13        1.21       -0.19      1.57 o 
  -6   4  13       13.00        9.82      2.07 o 
  -5   4  13       31.53       33.63      3.15 o 
  -4   4  13       21.39       21.57      2.62 o 
  -3   4  13        0.01       -1.44      1.44 o 
  -2   4  13        1.25       -2.09      2.09 o 
  -1   4  13        8.49        5.66      2.25 o 
   0   4  13        1.89        4.53      2.51 o 
 -12   5  13        1.43        5.96      3.61 o 
 -11   5  13        1.07        5.66      2.38 o 
 -10   5  13        0.24        4.73      2.07 o 
  -9   5  13        1.72        1.29      1.45 o 
  -8   5  13        8.38        7.27      2.27 o 
  -7   5  13        4.43        1.37      2.05 o 
  -6   5  13        3.14       -1.07      2.51 o 
  -5   5  13       47.54       46.46      3.57 o 
  -4   5  13        3.92        1.88      1.80 o 
  -3   5  13        8.34        6.66      3.58 o 
  -2   5  13        1.10       -0.49      2.06 o 
  -1   5  13        0.27       -0.91      2.14 o 
   0   5  13        3.51        0.27      2.88 o 
 -12   6  13        1.65        4.17      3.48 o 
 -11   6  13        0.00        6.62      3.17 o 
 -10   6  13        2.30        3.85      2.24 o 
  -9   6  13       24.52       23.88      3.59 o 
  -8   6  13        0.81        1.21      1.61 o 
  -7   6  13        4.44        2.59      1.99 o 
  -6   6  13       19.72       15.66      2.50 o 
  -5   6  13       13.57       10.36      2.27 o 
  -4   6  13        6.22        3.23      1.90 o 
  -3   6  13        1.21       -1.84      1.84 o 
  -2   6  13       20.53       19.66      3.29 o 
  -1   6  13        0.50       -1.16      2.05 o 
 -12   7  13        3.23       12.92      4.72 o 
 -11   7  13       34.43       41.20      6.19 o 
 -10   7  13        0.85        3.79      1.99 o 
  -9   7  13        5.76        8.22      1.89 o 
  -8   7  13        0.90        0.96      1.60 o 
  -7   7  13       21.81       19.20      2.95 o 
  -6   7  13        8.77        4.42      3.41 o 
  -5   7  13        9.46        6.14      2.27 o 
  -4   7  13       33.40       39.36      3.55 o 
  -3   7  13        1.26       -1.75      1.75 o 
  -2   7  13        1.06       -1.87      2.74 o 
  -1   7  13       15.09       13.66      3.28 o 
 -11   8  13        1.17        9.34      4.51 o 
 -10   8  13        3.97        9.51      2.21 o 
  -9   8  13        6.32        8.66      2.28 o 
  -8   8  13        0.81        2.18      1.70 o 
  -7   8  13        0.22        1.79      1.99 o 
  -6   8  13        0.57       -1.12      1.63 o 
  -5   8  13        2.29        0.17      3.56 o 
  -4   8  13       27.24       29.67      3.33 o 
  -3   8  13        3.80        1.16      3.49 o 
  -2   8  13        9.77        7.02      2.91 o 
  -1   8  13        8.80        6.00      3.22 o 
 -11   9  13        0.45        8.33      7.78 o 
 -10   9  13       24.23       43.37      7.18 o 
  -9   9  13        0.15        3.62      2.35 o 
  -8   9  13        4.82        4.73      1.95 o 
  -7   9  13        3.09        1.30      1.98 o 
  -6   9  13        6.10        1.61      2.20 o 
  -5   9  13       11.65       12.39      2.52 o 
  -4   9  13        0.30       -2.46      2.46 o 
  -3   9  13        3.39        1.68      4.80 o 
  -2   9  13        2.81        1.49      4.00 o 
 -11  10  13        1.56        5.01      4.82 o 
 -10  10  13       18.41       34.55      4.18 o 
  -9  10  13        5.54       11.02      2.27 o 
  -8  10  13        0.34        3.22      2.04 o 
  -7  10  13       16.42       27.20      3.32 o 
  -6  10  13        0.67       -1.33      3.42 o 
  -5  10  13       23.49       20.16      2.86 o 
  -4  10  13        3.01        0.17      4.76 o 
  -3  10  13       22.22       32.65      4.44 o 
  -2  10  13        1.94       -1.93      3.51 o 
 -10  11  13       14.92       38.01      5.71 o 
  -9  11  13       10.40       16.39      4.41 o 
  -8  11  13        9.78       16.06      2.82 o 
  -7  11  13        3.70        3.14      2.49 o 
  -6  11  13        7.86        3.41      2.60 o 
  -5  11  13        0.89       -1.59      2.08 o 
  -4  11  13        1.96       -0.68      2.35 o 
  -3  11  13        1.88       -2.30      5.18 o 
  -9  12  13       10.12        9.79      3.17 o 
  -8  12  13        1.42        2.68      2.91 o 
  -7  12  13        0.21        2.91      2.54 o 
  -6  12  13        4.56        9.67      3.47 o 
  -5  12  13        1.11       -0.24      3.03 o 
  -4  12  13        0.29       -3.94     16.64 o 
  -3  12  13        3.39       -0.50      4.20 o 
  -8  13  13        0.00       -0.76      3.96 o 
  -7  13  13        2.51       -0.08      2.74 o 
  -6  13  13        0.04        1.95      3.93 o 
  -5  13  13        0.76        0.33      4.83 o 
  -4  13  13        1.05       -0.87      5.62 o 
 -12   0  14        0.10        1.40      3.67 o 
 -11   0  14        5.72        8.04      4.91 o 
 -10   0  14       47.36       64.17      8.08 o 
  -9   0  14        0.00        0.75      3.09 o 
  -8   0  14       36.40       27.92      6.12 o 
  -7   0  14       88.23       97.17     10.49 o 
  -6   0  14       17.78       12.48      5.69 o 
  -5   0  14        0.02       -2.07      2.07 o 
  -4   0  14        1.10        0.70      2.91 o 
  -3   0  14       11.00        9.96      3.40 o 
  -2   0  14        0.30       -1.77      3.32 o 
  -1   0  14        1.84       -1.44      3.64 o 
 -12   1  14        0.17        2.18      2.35 o 
 -11   1  14        0.80        4.31      2.10 o 
 -10   1  14        1.71        1.33      2.40 o 
  -9   1  14        0.67        1.62      2.46 o 
  -8   1  14        1.70       -1.40      2.13 o 
  -7   1  14        6.55        6.47      2.03 o 
  -6   1  14        0.31       -2.90      2.90 o 
  -5   1  14        0.00       -1.54      1.54 o 
  -4   1  14        0.03       -1.91      1.91 o 
  -3   1  14        0.11       -1.57      1.57 o 
  -2   1  14        0.16       -0.54      1.77 o 
  -1   1  14        0.89       -1.50      2.79 o 
 -12   2  14        0.13        5.75      1.98 o 
 -11   2  14        2.69        1.93      1.76 o 
 -10   2  14        0.11        1.31      4.63 o 
  -9   2  14       10.68        8.18      3.15 o 
  -8   2  14        4.26        2.74      2.07 o 
  -7   2  14       19.43       19.84      4.52 o 
  -6   2  14       50.23       48.72      3.78 o 
  -5   2  14        0.01       -1.97      1.97 o 
  -4   2  14        0.80       -1.73      1.73 o 
  -3   2  14        1.96       -1.68      1.68 o 
  -2   2  14        4.48        0.58      2.23 o 
  -1   2  14        1.30       -1.72      2.90 o 
 -12   3  14        0.01        2.86      1.93 o 
 -11   3  14        5.21        5.11      2.13 o 
 -10   3  14        4.34        6.21      2.58 o 
  -9   3  14        8.26       11.91      2.75 o 
  -8   3  14        2.73        1.86      2.95 o 
  -7   3  14       28.86       32.24      3.07 o 
  -6   3  14      103.78      123.78      8.01 o 
  -5   3  14       12.49        8.55      2.18 o 
  -4   3  14       12.48       11.64      2.27 o 
  -3   3  14        7.33        7.19      2.11 o 
  -2   3  14        8.15        5.31      2.49 o 
  -1   3  14        7.79        5.48      5.14 o 
 -12   4  14        6.38       10.54      3.56 o 
 -11   4  14        1.35        6.07      2.85 o 
 -10   4  14        5.22        8.93      2.25 o 
  -9   4  14       10.21       15.91      3.14 o 
  -8   4  14        0.72        1.37      1.94 o 
  -7   4  14        1.69        0.80      2.97 o 
  -6   4  14        3.58        2.57      3.65 o 
  -5   4  14        1.70       -4.07      4.07 o 
  -4   4  14        7.18        5.21      1.99 o 
  -3   4  14        1.62       -1.74      1.78 o 
  -2   4  14        5.46        4.86      2.74 o 
  -1   4  14        0.02       -4.93      4.93 o 
 -12   5  14        0.20        8.30      3.69 o 
 -11   5  14        0.08        5.13      3.48 o 
 -10   5  14        0.05        7.12      3.40 o 
  -9   5  14        3.99        7.91      2.82 o 
  -8   5  14        2.42        0.61      1.92 o 
  -7   5  14       59.63       63.54      4.82 o 
  -6   5  14        2.43        0.83      1.87 o 
  -5   5  14       21.86       25.98      3.13 o 
  -4   5  14        0.60       -0.80      2.79 o 
  -3   5  14        3.51       -0.54      2.18 o 
  -2   5  14        0.02       -3.07      3.07 o 
 -12   6  14        0.40        3.20      2.59 o 
 -11   6  14        1.26        7.26      3.74 o 
 -10   6  14        0.11        3.53      1.79 o 
  -9   6  14        0.98        1.41      2.31 o 
  -8   6  14        1.25        4.48      2.14 o 
  -7   6  14        6.93        8.18      2.62 o 
  -6   6  14        2.13        1.25      2.79 o 
  -5   6  14        3.45       -0.71      2.83 o 
  -4   6  14       25.48       33.08      5.27 o 
  -3   6  14        1.67       -2.08      2.08 o 
  -2   6  14        1.78       -0.31      2.95 o 
 -11   7  14        0.03        5.52      5.06 o 
 -10   7  14        0.22        5.31      3.41 o 
  -9   7  14        0.68        4.15      2.89 o 
  -8   7  14        1.88       -0.89      2.53 o 
  -7   7  14        2.71        1.46      2.21 o 
  -6   7  14        0.33       -1.89      1.89 o 
  -5   7  14        1.10       -0.18      1.82 o 
  -4   7  14        0.37       -3.28      3.48 o 
  -3   7  14        0.01       -2.23      2.23 o 
  -2   7  14        1.81       -1.06      6.34 o 
 -11   8  14        0.00        8.61      6.68 o 
 -10   8  14        1.57        4.68      2.48 o 
  -9   8  14        1.27        3.26      2.79 o 
  -8   8  14        3.74        4.44      2.39 o 
  -7   8  14       12.73       12.80      2.87 o 
  -6   8  14        0.46       -2.22      2.22 o 
  -5   8  14       10.88        4.32      4.76 o 
  -4   8  14        4.63        2.82      3.29 o 
  -3   8  14        1.17       -3.14      3.14 o 
 -10   9  14        1.95        8.49      4.86 o 
  -9   9  14        1.53        8.20      2.49 o 
  -8   9  14        0.35       -0.20      1.98 o 
  -7   9  14       11.49       12.60      3.12 o 
  -6   9  14        1.31       -2.25      2.25 o 
  -5   9  14        3.36       -3.87      4.44 o 
  -4   9  14        1.15       -3.63      3.63 o 
  -3   9  14        0.09       -3.51      4.61 o 
 -10  10  14        0.05        6.20      4.15 o 
  -9  10  14        7.67       14.44      4.45 o 
  -8  10  14        0.20        1.91      4.49 o 
  -7  10  14       46.68       60.87      4.96 o 
  -6  10  14        0.16       -4.19      4.79 o 
  -5  10  14        0.01       -5.11      5.90 o 
  -4  10  14        0.00       -5.77      8.95 o 
  -9  11  14        0.00        3.42      3.37 o 
  -8  11  14        2.26        4.64      3.18 o 
  -7  11  14        8.74        8.20      3.27 o 
  -6  11  14        1.46        3.57      2.85 o 
  -5  11  14        0.57        0.05      5.37 o 
  -4  11  14        0.87       -8.82      8.82 o 
  -8  12  14        2.30        1.28      5.70 o 
  -7  12  14        0.86        3.96      3.74 o 
  -6  12  14        1.49        2.76      3.79 o 
 -12   1  15        3.57       18.89      7.00 o 
 -11   1  15        0.30        6.34      3.32 o 
 -10   1  15       12.00        8.60      3.16 o 
  -9   1  15        0.96        2.19      2.44 o 
  -8   1  15       13.05       16.21      3.86 o 
  -7   1  15        0.04       -2.48      2.48 o 
  -6   1  15       19.47        7.75      3.76 o 
  -5   1  15        0.18       -1.36      2.08 o 
  -4   1  15        0.02       -2.19      2.19 o 
  -3   1  15        0.16       -1.09      2.05 o 
 -12   2  15       10.31       15.67      6.53 o 
 -11   2  15        2.53        9.65      6.31 o 
 -10   2  15        1.37        6.16      2.77 o 
  -9   2  15        0.02       -1.90      2.21 o 
  -8   2  15        9.45        6.00      2.95 o 
  -7   2  15        0.45       -1.92      1.92 o 
  -6   2  15        1.26       -2.59      2.59 o 
  -5   2  15        6.57        3.42      2.07 o 
  -4   2  15        6.02        4.40      2.56 o 
  -3   2  15        3.87        1.49      2.22 o 
 -12   3  15        0.98        3.56      8.44 o 
 -11   3  15        0.01        0.72      5.13 o 
 -10   3  15       12.89       13.84      3.51 o 
  -9   3  15        1.64        5.28      3.11 o 
  -8   3  15       17.20       15.88      3.04 o 
  -7   3  15        2.47       -0.14      1.91 o 
  -6   3  15       45.05       48.65      4.05 o 
  -5   3  15        0.11       -2.97      2.97 o 
  -4   3  15        1.20       -2.01      2.01 o 
  -3   3  15        3.72       -2.16      2.16 o 
 -11   4  15        2.72       10.61      6.54 o 
 -10   4  15        0.99        5.26      2.69 o 
  -9   4  15        0.93       -0.88      2.39 o 
  -8   4  15        4.28        0.94      2.27 o 
  -7   4  15       19.63       18.36      3.28 o 
  -6   4  15        4.95        2.93      2.22 o 
  -5   4  15       49.66       54.71      4.23 o 
  -4   4  15        0.12       -2.10      2.10 o 
  -3   4  15        9.55        2.41      5.99 o 
 -11   5  15        0.20       18.27      7.06 o 
 -10   5  15        3.38        8.89      3.17 o 
  -9   5  15        2.18        5.97      3.14 o 
  -8   5  15        4.48        3.66      2.45 o 
  -7   5  15       22.38       21.16      4.28 o 
  -6   5  15        0.41       -1.97      1.97 o 
  -5   5  15        3.35       -0.59      2.67 o 
  -4   5  15        9.80        9.67      2.72 o 
  -3   5  15        0.75       -4.27      4.27 o 
 -11   6  15       19.36       45.37      8.15 o 
 -10   6  15        4.83       16.35      3.45 o 
  -9   6  15        1.64        1.64      2.71 o 
  -8   6  15        9.26       12.44      3.01 o 
  -7   6  15        1.77       -2.05      3.06 o 
  -6   6  15       56.09       69.61      4.74 o 
  -5   6  15        0.97       -2.07      2.07 o 
  -4   6  15       13.27       12.66      3.45 o 
 -10   7  15        7.65       20.54      4.54 o 
  -9   7  15        1.00        4.43      3.24 o 
  -8   7  15        3.33        5.01      3.04 o 
  -7   7  15        2.83        1.57      2.62 o 
  -6   7  15        1.15       -0.95      3.42 o 
  -5   7  15        8.46        5.56      2.45 o 
  -4   7  15        3.58       -2.70      3.81 o 
 -10   8  15        8.68       25.33      4.43 o 
  -9   8  15        4.55        7.05      2.70 o 
  -8   8  15        2.20        3.91      2.67 o 
  -7   8  15        1.14       -0.54      3.06 o 
  -6   8  15       15.18        8.00      3.90 o 
  -5   8  15        8.87        5.87      3.77 o 
  -4   8  15        3.16       -6.38      6.38 o 
  -9   9  15        0.22        4.55      2.94 o 
  -8   9  15        0.30        3.15      2.61 o 
  -7   9  15        1.78       -1.10      2.66 o 
  -6   9  15        3.32       -3.51      6.97 o 
  -5   9  15        0.11       -2.11      4.88 o 
  -8  10  15        0.02        2.43      4.69 o 
  -7  10  15        1.50        1.96      3.73 o 
  -6  10  15        0.64       -6.32      8.08 o 
 -11   0  16        0.92       13.57      7.69 o 
 -10   0  16        0.72        3.34      5.23 o 
  -9   0  16        0.10        3.08      4.47 o 
  -8   0  16        0.00       -2.48      5.56 o 
  -7   0  16       17.58       11.46      4.44 o 
  -6   0  16        4.57       -1.20      5.19 o 
  -5   0  16        1.38       -4.45      4.45 o 
  -4   0  16        2.93        4.99      3.83 o 
 -11   1  16        0.08       12.37      6.12 o 
 -10   1  16        0.05       -2.50      2.50 o 
  -9   1  16        2.78       -0.10      2.83 o 
  -8   1  16        3.07        5.41      3.55 o 
  -7   1  16        0.73       -2.45      2.45 o 
  -6   1  16        1.33       -3.29      3.29 o 
  -5   1  16        4.27       -0.82      2.77 o 
  -4   1  16        0.01       -2.11      3.53 o 
 -11   2  16        0.21       10.08      5.61 o 
 -10   2  16        1.01        2.19      3.00 o 
  -9   2  16        1.24        2.72      3.12 o 
  -8   2  16        6.42       10.97      3.26 o 
  -7   2  16        0.42       -2.49      2.51 o 
  -6   2  16        5.60        0.09      4.65 o 
  -5   2  16        3.24       -0.36      2.23 o 
 -11   3  16        3.21       19.87      9.20 o 
 -10   3  16        0.00        4.68      3.94 o 
  -9   3  16        3.73        8.07      3.20 o 
  -8   3  16       26.48       31.21      4.02 o 
  -7   3  16        0.02       -2.58      2.58 o 
  -6   3  16        0.00       -2.22      2.22 o 
  -5   3  16        0.08       -2.32      2.32 o 
 -10   4  16        1.07        3.99      4.25 o 
  -9   4  16       12.21       16.05      3.60 o 
  -8   4  16        0.96       -0.15      2.49 o 
  -7   4  16        2.56       -2.99      3.43 o 
  -6   4  16        3.11        0.45      3.78 o 
  -5   4  16        1.49       -2.25      5.33 o 
 -10   5  16        2.60       18.08      5.14 o 
  -9   5  16        0.55        0.76      3.81 o 
  -8   5  16        3.74        5.52      2.96 o 
  -7   5  16        3.87       -0.94      4.11 o 
  -6   5  16        7.45        3.73      3.28 o 
  -5   5  16        1.89       -3.47      4.05 o 
 -10   6  16        0.28       13.94      4.96 o 
  -9   6  16        4.14        8.15      5.71 o 
  -8   6  16       52.62       65.54      6.21 o 
  -7   6  16        5.27       -2.79      4.15 o 
  -6   6  16        0.34       -3.74      5.30 o 
  -9   7  16        1.31        3.88      5.37 o 
  -8   7  16        2.51        3.49      3.59 o 
  -7   7  16       22.18       12.66      3.96 o 
  -8   1  17        0.06       -7.63     10.62 o 
  -7   1  17        0.05       -0.49      3.21 o 
  -8   2  17        0.09       -3.01      3.63 o 
                                                 
